# Supplementary material for: DNA barcoding reveals diversity of Hymenoptera and the dominance of parasitoids in a sub-arctic environment
Source: BMC Ecol. 2013 Jan 26;13:2. doi: 10.1186/1472-6785-13-2 (PMC3565895; doi:10.1186/1472-6785-13-2)
Supplement: Additional file 1 — Supplementary lists and tables for Churchill Hymenoptera collection. This is an Excel file (.xlsx) with multiple worksheets. Worksheet index below: Sheet 1: Specimen records for complete Churchill collection. Sheet 2: Specimen records for Churchill 2010 subcollection. Sheet 3: Primers used for amplification of Hymenoptera sequences at the Canadian Centre for DNA Barcoding.Sheet 4: jMOTU outputs for complete Churchill collection for cutoffs of 1%-3%. Sheet 5: Comparisons of sequence length effects on jMOTU results for cutoff values of 1-10% divergence (relative to 658 bp). Sheet 6: Parasitoid taxa of Churchill and their presumed hosts. Sheet 7: Shared species and similarity results for all pairs among the 12 sampled sites in the Churchill 2010 collection. Sheet 8: Descriptions of the 12 sample sites in the Churchill 2010 collection. [file 1472-6785-13-2-S1.xlsx]

## Sheet: Sheet 1 - Complete Collection
BOLD Project Code	Process ID	Sample ID	GenBank Accession	COI-5P Seq. Length	Ambiguities	COI-5P Trace Count	Image Count	Institution Storing	Phylum	Class	Order	Family	Subfamily	Genus	Species	Date Collected	Sector	Exact Site	Lat	Lon	Elev
CACUL	DSCNI012-07	06-PROBE-0237	JX829680	658	1	2	1	Biodiversity Institute of Ontario	Arthropoda	Insecta	Hymenoptera	Vespidae	Vespinae	Dolichovespula	Dolichovespula albida	16-Aug-2006	12 km S Churchill, Goose Creek Marina	Churchill River at Marina	58.663	-94.168
CACUL	DSCNI013-07	06-PROBE-0238	JX828878	658	0	2	1	Biodiversity Institute of Ontario	Arthropoda	Insecta	Hymenoptera	Vespidae	Vespinae	Dolichovespula	Dolichovespula albida	16-Aug-2006	16 km SW Churchill, Churchill River Pump House	Pond near Churchill River pump house	58.626	-94.229
CACUL	DSCNI055-07	06-PROBE-0280	JX831455	658	0	2	1	Biodiversity Institute of Ontario	Arthropoda	Insecta	Hymenoptera	Vespidae	Vespinae	Vespula	Vespula intermedia	25-Aug-2006	26 km SE Churchill, Twin Lakes fen	Twin Lake Fen	58.634	-93.786	29
CACUL	DSWAS019-06	06-PROBE-1425	JX828455	639	0	2	1	Biodiversity Institute of Ontario	Arthropoda	Insecta	Hymenoptera	Vespidae	Vespinae	Vespula	Vespula intermedia	23-Aug-2006	26 km SE Churchill, Twin Lakes burn site		58.618	-93.829
CACUL	DSWAS020-06	06-PROBE-1426	JX828488	639	0	2	1	Biodiversity Institute of Ontario	Arthropoda	Insecta	Hymenoptera	Vespidae	Vespinae	Dolichovespula	Dolichovespula arenaria	23-Aug-2006	26 km SE Churchill, Twin Lakes burn site		58.618	-93.829
CACUL	HMBCH004-07	07WNP-10098	JX830723	658	0	2	1	Biodiversity Institute of Ontario	Arthropoda	Insecta	Hymenoptera	Vespidae	Vespinae	Dolichovespula	Dolichovespula albida	07-Jun-2007	20 km E Churchill, Camp Nanuq		58.739	-93.889	13
CACUL	HMBCH012-07	07PROBE-10075	JX830413	611	0	2	1	Biodiversity Institute of Ontario	Arthropoda	Insecta	Hymenoptera	Vespidae	Vespinae	Dolichovespula	Dolichovespula albida	16-Jul-2007	13 km E Churchill, Eastern Creek		58.759	-93.952	10
CACUL	HMBCH015-07	07PROBE-10097	JX831533	594	0	2	1	Biodiversity Institute of Ontario	Arthropoda	Insecta	Hymenoptera	Vespidae	Vespinae	Dolichovespula	Dolichovespula albida	17-Jul-2007	26 km SE Churchill, Twin Lakes fen		58.632	-93.788	22
CACUL	HMBCH016-07	07PROBE-10098	JX828933	595	0	2	1	Biodiversity Institute of Ontario	Arthropoda	Insecta	Hymenoptera	Vespidae	Eumeninae	Euodynerus	Euodynerus leucomelas	26-Jul-2007	16 km E Churchill, Bird Cove, Rock Bluff C		58.766	-93.868	9
CACUL	HMBCH017-07	07PROBE-10514	JX830085	600	0	2	1	Biodiversity Institute of Ontario	Arthropoda	Insecta	Hymenoptera	Vespidae	Vespinae	Dolichovespula	Dolichovespula albida	03-Jul-2007	23 km E Churchill, Ramsay Creek		58.731	-93.781	9
CACUL	HMBCH019-07	07PROBE-10540	JX828436	609	0	2	1	Biodiversity Institute of Ontario	Arthropoda	Insecta	Hymenoptera	Vespidae	Vespinae	Dolichovespula	Dolichovespula albida	28-Jul-2007	Wapusk National Park, unspecified locality	Wapusk National Park, SE Churchill	58.6	-93.2
CACUL	HMBCH024-07	CHU07-BEE-005	JX829658	604	0	2	1	Biodiversity Institute of Ontario	Arthropoda	Insecta	Hymenoptera	Vespidae	Eumeninae	Euodynerus	Euodynerus leucomelas	04-Aug-2007	unspecified locality	bus stop	58.74	-93.82
CACUL	HMBCH055-07	CHU07-BEE-036	JX829856	658	0	2	1	Biodiversity Institute of Ontario	Arthropoda	Insecta	Hymenoptera	Vespidae	Vespinae	Dolichovespula	Dolichovespula albida	07-Aug-2007	16 km SW Churchill, Churchill River Pump House		58.626	-94.229
CACUL	JBHCH065-10	10PROBE-22067	HQ961333	658	0	2	1	Biodiversity Institute of Ontario	Arthropoda	Insecta	Hymenoptera	Dryinidae				11-Aug-2010	10 km ESE Churchill, Launch Road near A-frame	Grasses Only, Fen	58.7544	-93.998	10
CACUL	JBHCH181-10	10PROBE-27587	HQ961422	658	0	2	1	Biodiversity Institute of Ontario	Arthropoda	Insecta	Hymenoptera	Dryinidae				10-Aug-2010	26 km SE Churchill, Twin Lakes fen	Grasses Only	58.634	-93.786	29
CACUL	JBHCH311-10	10PROBE-28619	JX832681	658	0	2	1	Biodiversity Institute of Ontario	Arthropoda	Insecta	Hymenoptera	Dryinidae				14-Aug-2010	10 km SE Churchill, Farnworth Lake (Landing L.)	grasses and willows on bank and around cabin	58.705	-94.054
CACUL	JBHCH312-10	10PROBE-28620	JX828737	658	0	2	1	Biodiversity Institute of Ontario	Arthropoda	Insecta	Hymenoptera	Dryinidae				14-Aug-2010	10 km SE Churchill, Farnworth Lake (Landing L.)	grasses and willows on bank and around cabin	58.705	-94.054
CACUL	JBHCH853-10	10PROBE-29161	JX833308	658	0	2	1	Biodiversity Institute of Ontario	Arthropoda	Insecta	Hymenoptera	Dryinidae				18-Jul-2010	26 km SE Churchill, Twin Lakes fen	grasses and willows	58.633	-93.787
CACUL	JBHCH969-10	10PROBE-29277	JX829344	658	0	2	1	Biodiversity Institute of Ontario	Arthropoda	Insecta	Hymenoptera	Dryinidae				19-Jul-2010	12 km ESE Churchill, Launch Road	Launch road Fen	58.754	-93.998
CACUL	JBHCH987-10	10PROBE-29295	JX829440	658	0	2	1	Biodiversity Institute of Ontario	Arthropoda	Insecta	Hymenoptera	Dryinidae				18-Jul-2010	26 km SE Churchill, Twin Lakes burn site	burn area near poplars	58.619	-93.829
CACUL	JBHCI629-11	BIOUG00761-B09	JN300497	658	0	2	1	Biodiversity Institute of Ontario	Arthropoda	Insecta	Hymenoptera	Dryinidae				09-Aug-2010	4 km SE Churchill, Dene Village	Grasses near monument	58.734	-94.112
CACUL	JBHCI630-11	BIOUG00761-B10	JN300498	658	0	2	1	Biodiversity Institute of Ontario	Arthropoda	Insecta	Hymenoptera	Dryinidae				09-Aug-2010	4 km SE Churchill, Dene Village	Grasses near monument	58.734	-94.112
CACUL	JBHCJ376-11	BIOUG00778-A08	JN301044	658	0	2	1	Biodiversity Institute of Ontario	Arthropoda	Insecta	Hymenoptera	Dryinidae				28-Jul-2010	10 km SE Churchill, Farnworth Lake (Landing L.)	grasses and willows on bank and around cabin	58.705	-94.054
CACUL	JBHCJ378-11	BIOUG00778-A10	JN301046	658	0	2	1	Biodiversity Institute of Ontario	Arthropoda	Insecta	Hymenoptera	Dryinidae				28-Jul-2010	10 km SE Churchill, Farnworth Lake (Landing L.)	grasses and willows on bank and around cabin	58.705	-94.054
CACUL	JBHCJ417-11	BIOUG00778-E01	JN301071	658	0	2	1	Biodiversity Institute of Ontario	Arthropoda	Insecta	Hymenoptera	Dryinidae				28-Jul-2010	10 km SE Churchill, Farnworth Lake (Landing L.)	grasses and willows on bank and around cabin	58.705	-94.054
CACUL	JBHCJ690-11	BIOUG00784-D01	JN301277	631	0	2	1	Biodiversity Institute of Ontario	Arthropoda	Insecta	Hymenoptera	Pompilidae				05-Aug-2010	9 km S Churchill, Goose Creek Cabin Bog	bog	58.676	-94.144
CACUL	JBHCJ761-11	BIOUG00786-B06	JX830407	658	1	2	1	Biodiversity Institute of Ontario	Arthropoda	Insecta	Hymenoptera	Dryinidae				11-Aug-2010	12 km ESE Churchill, Launch Road	Launch road Fen	58.754	-93.998
CACUL	MHWSP001-06	CHU06-WSP-001	JX830946	650	0	2	1	University of Manitoba, J. B. Wallis Museum of Entomology	Arthropoda	Insecta	Hymenoptera	Vespidae	Vespinae	Dolichovespula	Dolichovespula albida	06-Aug-2006	12 km S Churchill, Goose Creek Marina		58.663	-94.168
CACUL	MHWSP002-06	CHU06-WSP-002	JX828810	650	0	2	1	University of Manitoba, J. B. Wallis Museum of Entomology	Arthropoda	Insecta	Hymenoptera	Vespidae	Vespinae	Dolichovespula	Dolichovespula albida	06-Aug-2006	16 km E Churchill, Bird Cove		58.767	-93.833
CACUL	MHWSP003-06	CHU06-WSP-003	JX831927	650	0	2	1	University of Manitoba, J. B. Wallis Museum of Entomology	Arthropoda	Insecta	Hymenoptera	Vespidae	Vespinae	Dolichovespula	Dolichovespula albida	06-Aug-2006	16 km E Churchill, Bird Cove		58.767	-93.833
CACUL	MHWSP005-06	CHU06-WSP-005	JX833105	650	0	2	1	University of Manitoba, J. B. Wallis Museum of Entomology	Arthropoda	Insecta	Hymenoptera	Vespidae	Vespinae	Dolichovespula	Dolichovespula albida	06-Aug-2006	16 km E Churchill, Bird Cove		58.767	-93.833
CACUL	MHWSP006-06	CHU06-WSP-006	JX829727	650	0	2	1	University of Manitoba, J. B. Wallis Museum of Entomology	Arthropoda	Insecta	Hymenoptera	Vespidae	Vespinae	Dolichovespula	Dolichovespula albida	06-Aug-2006	16 km E Churchill, Bird Cove		58.767	-93.833
CACUL	MHWSP007-06	CHU06-WSP-007	JX829599	650	0	2	1	University of Manitoba, J. B. Wallis Museum of Entomology	Arthropoda	Insecta	Hymenoptera	Vespidae	Vespinae	Dolichovespula	Dolichovespula albida	06-Aug-2006	16 km E Churchill, Bird Cove		58.767	-93.833
CACUL	MHWSP008-06	CHU06-WSP-008	JX829495	650	0	2	1	University of Manitoba, J. B. Wallis Museum of Entomology	Arthropoda	Insecta	Hymenoptera	Vespidae	Vespinae	Dolichovespula	Dolichovespula albida	06-Aug-2006	16 km E Churchill, Bird Cove		58.767	-93.833
CACUL	MHWSP009-06	CHU06-WSP-009	JX832199	650	0	2	1	University of Manitoba, J. B. Wallis Museum of Entomology	Arthropoda	Insecta	Hymenoptera	Vespidae	Vespinae	Dolichovespula	Dolichovespula albida	08-Aug-2006	14 km E Churchill, Golf Balls Intertidal	Shore	58.769	-93.929
CACUL	MHWSP010-06	CHU06-WSP-010	JX831366	650	0	2	1	University of Manitoba, J. B. Wallis Museum of Entomology	Arthropoda	Insecta	Hymenoptera	Vespidae	Vespinae	Dolichovespula	Dolichovespula albida	08-Aug-2006	14 km E Churchill, Golf Balls Intertidal	Shore	58.769	-93.929
CACUL	MHWSP011-06	CHU06-WSP-011	JX832145	621	0	2	1	University of Manitoba, J. B. Wallis Museum of Entomology	Arthropoda	Insecta	Hymenoptera	Vespidae	Vespinae	Dolichovespula	Dolichovespula albida	08-Aug-2006	14 km E Churchill, Golf Balls Intertidal	Shore	58.769	-93.929
CACUL	MHWSP012-06	CHU06-WSP-012	JX830823	650	0	2	1	University of Manitoba, J. B. Wallis Museum of Entomology	Arthropoda	Insecta	Hymenoptera	Vespidae	Vespinae	Dolichovespula	Dolichovespula albida	17-Aug-2006	26 km SE Churchill, Twin Lakes burn site		58.617	-93.812	38
CACUL	MHWSP013-06	CHU06-WSP-013	JX829306	650	0	2	1	University of Manitoba, J. B. Wallis Museum of Entomology	Arthropoda	Insecta	Hymenoptera	Vespidae	Vespinae	Dolichovespula	Dolichovespula arenaria	16-Aug-2006	4 km SE Churchill, Akudlik Marsh	Akudilk	58.733	-94.1
CACUL	MHWSP014-06	CHU06-WSP-014	JX830263	650	0	2	1	University of Manitoba, J. B. Wallis Museum of Entomology	Arthropoda	Insecta	Hymenoptera	Vespidae	Vespinae	Dolichovespula	Dolichovespula arenaria	08-Aug-2006	14 km E Churchill, Golf Balls Intertidal	Shore	58.769	-93.929
CACUL	MHWSP015-06	CHU06-WSP-015	JX830214	650	0	2	1	University of Manitoba, J. B. Wallis Museum of Entomology	Arthropoda	Insecta	Hymenoptera	Vespidae	Vespinae	Dolichovespula	Dolichovespula arenaria	16-Aug-2006	11 km S Churchill, Goose Creek		58.662	-94.165
CACUL	MHWSP016-06	CHU06-WSP-016	JX831593	641	0	2	1	University of Manitoba, J. B. Wallis Museum of Entomology	Arthropoda	Insecta	Hymenoptera	Vespidae	Vespinae	Dolichovespula	Dolichovespula albida	06-Aug-2006	26 km SE Churchill, Twin Lakes, cabin		58.617	-93.783
CACUL	MHWSP017-06	CHU06-WSP-017	JX830241	650	0	2	1	University of Manitoba, J. B. Wallis Museum of Entomology	Arthropoda	Insecta	Hymenoptera	Vespidae	Vespinae	Dolichovespula	Dolichovespula albida	08-Aug-2006	14 km E Churchill, Golf Balls Intertidal	Shore	58.769	-93.929
CACUL	MHWSP018-06	CHU06-WSP-018	JX831419	650	0	2	1	University of Manitoba, J. B. Wallis Museum of Entomology	Arthropoda	Insecta	Hymenoptera	Vespidae	Vespinae	Dolichovespula	Dolichovespula albida	16-Aug-2006	11 km S Churchill, Goose Creek		58.662	-94.165
CACUL	MHWSP019-06	CHU06-WSP-019	JX828652	650	0	2	1	University of Manitoba, J. B. Wallis Museum of Entomology	Arthropoda	Insecta	Hymenoptera	Vespidae	Vespinae	Dolichovespula	Dolichovespula albida	16-Aug-2006	11 km S Churchill, Goose Creek		58.662	-94.165
CACUL	MHWSP020-06	CHU06-WSP-020	JX832449	650	0	2	1	University of Manitoba, J. B. Wallis Museum of Entomology	Arthropoda	Insecta	Hymenoptera	Vespidae	Vespinae	Dolichovespula	Dolichovespula albida	16-Aug-2006	11 km S Churchill, Goose Creek		58.662	-94.165
CACUL	MHWSP021-06	CHU06-WSP-021	JX830170	650	0	2	1	University of Manitoba, J. B. Wallis Museum of Entomology	Arthropoda	Insecta	Hymenoptera	Vespidae	Eumeninae	Ancistrocerus	Ancistrocerus albophaleratus	08-Aug-2006	14 km E Churchill, Golf Balls Intertidal	Shore	58.769	-93.929
CACUL	MHWSP022-06	CHU06-WSP-022	JX832523	648	0	2	1	University of Manitoba, J. B. Wallis Museum of Entomology	Arthropoda	Insecta	Hymenoptera	Vespidae	Vespinae	Vespula	Vespula intermedia	17-Aug-2006	26 km SE Churchill, Twin Lakes burn site		58.617	-93.812	38
CACUL	MHWSP023-06	CHU06-WSP-023	JX830632	650	0	2	1	University of Manitoba, J. B. Wallis Museum of Entomology	Arthropoda	Insecta	Hymenoptera	Vespidae	Vespinae	Dolichovespula	Dolichovespula arenaria	25-Aug-2006	unspecified locality	(general coordinate)	58.74	-93.82
CACUL	MHWSP024-06	CHU06-WSP-024	JX832146	650	0	2	1	University of Manitoba, J. B. Wallis Museum of Entomology	Arthropoda	Insecta	Hymenoptera	Vespidae	Vespinae	Dolichovespula	Dolichovespula albida	25-Aug-2006	unspecified locality	(general coordinate)	58.74	-93.82
CACUL	MHWSP088-06	CHU06-WSP-088	JX829657	650	0	2	1	University of Manitoba, J. B. Wallis Museum of Entomology	Arthropoda	Insecta	Hymenoptera	Vespidae	Vespinae	Dolichovespula	Dolichovespula albida	09-Aug-2006	22 km E Churchill, CNSC	Tundra zone	58.738	-93.819	16
CACUL	MHWSP089-06	CHU06-WSP-089	JX831375	650	0	2	1	University of Manitoba, J. B. Wallis Museum of Entomology	Arthropoda	Insecta	Hymenoptera	Vespidae	Vespinae	Dolichovespula	Dolichovespula albida	18-Aug-2006	9 km E Churchill, Bear Trap Lane		58.75	-93.983
CACUL	MHWSP090-06	CHU06-WSP-090	JX832651	650	0	2	1	University of Manitoba, J. B. Wallis Museum of Entomology	Arthropoda	Insecta	Hymenoptera	Vespidae	Vespinae	Dolichovespula	Dolichovespula albida	06-Aug-2006	12 km S Churchill, Goose Creek Marina		58.65	-94.167
CACUL	MHWSP091-06	CHU06-WSP-091	JX833229	646	0	2	1	University of Manitoba, J. B. Wallis Museum of Entomology	Arthropoda	Insecta	Hymenoptera	Vespidae	Vespinae	Dolichovespula	Dolichovespula albida	06-Aug-2006	12 km S Churchill, Goose Creek Marina		58.65	-94.167
CACUL	MHWSP092-06	CHU06-WSP-092	JX832531	650	0	2	1	University of Manitoba, J. B. Wallis Museum of Entomology	Arthropoda	Insecta	Hymenoptera	Vespidae	Vespinae	Dolichovespula	Dolichovespula albida	06-Aug-2006	12 km S Churchill, Goose Creek Marina		58.65	-94.167
CACUL	MHWSP093-06	CHU06-WSP-093	JX829472	650	0	2	1	University of Manitoba, J. B. Wallis Museum of Entomology	Arthropoda	Insecta	Hymenoptera	Vespidae	Vespinae	Dolichovespula	Dolichovespula albida	06-Aug-2006	12 km S Churchill, Goose Creek Marina		58.65	-94.167
CACUL	MHWSP094-06	CHU06-WSP-094	JX830410	650	0	2	1	University of Manitoba, J. B. Wallis Museum of Entomology	Arthropoda	Insecta	Hymenoptera	Vespidae	Vespinae	Dolichovespula	Dolichovespula albida	06-Aug-2006	12 km S Churchill, Goose Creek Marina		58.65	-94.167
CACUL	MHWSP096-06	CHU06-WSP-096	JX832403	650	0	2	1	University of Manitoba, J. B. Wallis Museum of Entomology	Arthropoda	Insecta	Hymenoptera	Vespidae	Vespinae	Dolichovespula	Dolichovespula albida	06-Aug-2006	12 km S Churchill, Goose Creek Marina		58.65	-94.167
CACUL	MHWSP097-06	CHU06-WSP-097	JX828479	650	0	2	1	University of Manitoba, J. B. Wallis Museum of Entomology	Arthropoda	Insecta	Hymenoptera	Vespidae	Vespinae	Dolichovespula	Dolichovespula arenaria	06-Aug-2006	12 km S Churchill, Goose Creek Marina		58.65	-94.167
CACUL	MHWSP098-06	CHU06-WSP-098	JX832548	650	0	2	1	University of Manitoba, J. B. Wallis Museum of Entomology	Arthropoda	Insecta	Hymenoptera	Vespidae	Vespinae	Dolichovespula	Dolichovespula albida	07-Aug-2006	16 km SW Churchill, Churchill River Pump House	Pump House	58.617	-94.217
CACUL	MHWSP099-06	CHU06-WSP-099	JX831219	650	0	2	1	University of Manitoba, J. B. Wallis Museum of Entomology	Arthropoda	Insecta	Hymenoptera	Vespidae	Vespinae	Dolichovespula	Dolichovespula albida	07-Aug-2006	16 km SW Churchill, Churchill River Pump House	Pump House	58.617	-94.217
CACUL	MHWSP100-06	CHU06-WSP-100	JX831838	631	0	1	1	University of Manitoba, J. B. Wallis Museum of Entomology	Arthropoda	Insecta	Hymenoptera	Vespidae	Vespinae	Dolichovespula	Dolichovespula albida	07-Aug-2006	16 km SW Churchill, Churchill River Pump House	Pump House	58.617	-94.217
CACUL	MHWSP101-06	CHU06-WSP-101	JX828986	650	0	2	1	University of Manitoba, J. B. Wallis Museum of Entomology	Arthropoda	Insecta	Hymenoptera	Vespidae	Vespinae	Dolichovespula	Dolichovespula albida	07-Aug-2006	16 km SW Churchill, Churchill River Pump House	Pump House	58.617	-94.217
CACUL	MHWSP102-06	CHU06-WSP-102	JX830848	650	0	2	1	University of Manitoba, J. B. Wallis Museum of Entomology	Arthropoda	Insecta	Hymenoptera	Vespidae	Vespinae	Dolichovespula	Dolichovespula albida	07-Aug-2006	16 km SW Churchill, Churchill River Pump House	Pump House	58.617	-94.217
CACUL	MHWSP103-06	CHU06-WSP-103	JX832083	627	0	1	1	University of Manitoba, J. B. Wallis Museum of Entomology	Arthropoda	Insecta	Hymenoptera	Vespidae	Vespinae	Dolichovespula	Dolichovespula albida	11-Aug-2006	10 km E Churchill, Launch Road		58.755	-93.998
CACUL	MHWSP104-06	CHU06-WSP-104	JX831356	650	0	2	1	University of Manitoba, J. B. Wallis Museum of Entomology	Arthropoda	Insecta	Hymenoptera	Vespidae	Vespinae	Dolichovespula	Dolichovespula albida	11-Aug-2006	10 km E Churchill, Launch Road		58.755	-93.998
CACUL	MHWSP105-06	CHU06-WSP-105	JX832055	650	0	2	1	University of Manitoba, J. B. Wallis Museum of Entomology	Arthropoda	Insecta	Hymenoptera	Vespidae	Vespinae	Dolichovespula	Dolichovespula albida	10-Aug-2006	2 km S Churchill, Beech Bay		58.733	-94.133
CACUL	MHWSP106-06	CHU06-WSP-106	JX832737	650	0	2	1	University of Manitoba, J. B. Wallis Museum of Entomology	Arthropoda	Insecta	Hymenoptera	Vespidae	Vespinae	Dolichovespula	Dolichovespula albida	10-Aug-2006	2 km S Churchill, Beech Bay		58.733	-94.133
CACUL	MHWSP107-06	CHU06-WSP-107	JX831762	651	0	2	1	University of Manitoba, J. B. Wallis Museum of Entomology	Arthropoda	Insecta	Hymenoptera	Vespidae	Eumeninae	Ancistrocerus	Ancistrocerus waldenii	17-Aug-2006	2 km S Churchill, Beech Bay		58.733	-94.133
CACUL	MHWSP108-06	CHU06-WSP-108	JX831234	650	0	2	1	University of Manitoba, J. B. Wallis Museum of Entomology	Arthropoda	Insecta	Hymenoptera	Vespidae	Vespinae	Dolichovespula	Dolichovespula albida	17-Aug-2006	2 km S Churchill, Beech Bay		58.733	-94.133
CACUL	MHWSP109-06	CHU06-WSP-109	JX830458	650	0	2	1	University of Manitoba, J. B. Wallis Museum of Entomology	Arthropoda	Insecta	Hymenoptera	Vespidae	Vespinae	Dolichovespula	Dolichovespula albida	08-Aug-2006	14 km E Churchill, Golf Balls Intertidal	Shore	58.769	-93.929
CACUL	MHWSP110-06	CHU06-WSP-110	JX829016	650	0	2	1	University of Manitoba, J. B. Wallis Museum of Entomology	Arthropoda	Insecta	Hymenoptera	Vespidae	Vespinae	Dolichovespula	Dolichovespula albida	08-Aug-2006	14 km E Churchill, Golf Balls Intertidal	Shore	58.769	-93.929
CACUL	MHWSP111-06	CHU06-WSP-111	JX830896	650	0	2	1	University of Manitoba, J. B. Wallis Museum of Entomology	Arthropoda	Insecta	Hymenoptera	Vespidae	Vespinae	Dolichovespula	Dolichovespula albida	08-Aug-2006	14 km E Churchill, Golf Balls Intertidal	Shore	58.769	-93.929
CACUL	MHWSP112-06	CHU06-WSP-112	JX829878	650	0	2	1	University of Manitoba, J. B. Wallis Museum of Entomology	Arthropoda	Insecta	Hymenoptera	Vespidae	Vespinae	Dolichovespula	Dolichovespula albida	08-Aug-2006	14 km E Churchill, Golf Balls Intertidal	Shore	58.769	-93.929
CACUL	MHWSP113-06	CHU06-WSP-113	JX830091	650	0	2	1	University of Manitoba, J. B. Wallis Museum of Entomology	Arthropoda	Insecta	Hymenoptera	Vespidae	Vespinae	Dolichovespula	Dolichovespula albida	08-Aug-2006	14 km E Churchill, Golf Balls Intertidal	Shore	58.769	-93.929
CACUL	MHWSP114-06	CHU06-WSP-114	JX829064	650	0	2	1	University of Manitoba, J. B. Wallis Museum of Entomology	Arthropoda	Insecta	Hymenoptera	Vespidae	Vespinae	Dolichovespula	Dolichovespula arenaria	08-Aug-2006	14 km E Churchill, Golf Balls Intertidal	Shore	58.769	-93.929
CACUL	MHWSP115-06	CHU06-WSP-115	JX829501	650	0	2	1	University of Manitoba, J. B. Wallis Museum of Entomology	Arthropoda	Insecta	Hymenoptera	Vespidae	Vespinae	Vespula	Vespula intermedia	08-Aug-2006	14 km E Churchill, Golf Balls Intertidal	Shore	58.769	-93.929
CACUL	MHWSP116-06	CHU06-WSP-116	JX831305	650	0	2	1	University of Manitoba, J. B. Wallis Museum of Entomology	Arthropoda	Insecta	Hymenoptera	Vespidae	Vespinae	Dolichovespula	Dolichovespula albida	08-Aug-2006	14 km E Churchill, Golf Balls Intertidal	Shore	58.769	-93.929
CACUL	MHWSP117-06	CHU06-WSP-117	JX829090	650	0	2	1	University of Manitoba, J. B. Wallis Museum of Entomology	Arthropoda	Insecta	Hymenoptera	Vespidae	Vespinae	Dolichovespula	Dolichovespula albida	08-Aug-2006	14 km E Churchill, Golf Balls Intertidal	Shore	58.769	-93.929
CACUL	MHWSP118-06	CHU06-WSP-118	JX829341	650	0	2	1	University of Manitoba, J. B. Wallis Museum of Entomology	Arthropoda	Insecta	Hymenoptera	Vespidae	Vespinae	Dolichovespula	Dolichovespula albida	08-Aug-2006	14 km E Churchill, Golf Balls Intertidal	Shore	58.769	-93.929
CACUL	MHWSP119-06	CHU06-WSP-119	JX829584	650	0	2	1	University of Manitoba, J. B. Wallis Museum of Entomology	Arthropoda	Insecta	Hymenoptera	Vespidae	Vespinae	Dolichovespula	Dolichovespula albida	08-Aug-2006	14 km E Churchill, Golf Balls Intertidal	Shore	58.769	-93.929
CACUL	MHWSP120-06	CHU06-WSP-120	JX831105	641	0	2	1	University of Manitoba, J. B. Wallis Museum of Entomology	Arthropoda	Insecta	Hymenoptera	Vespidae	Vespinae	Dolichovespula	Dolichovespula albida	08-Aug-2006	14 km E Churchill, Golf Balls Intertidal	Shore	58.769	-93.929
CACUL	MHWSP121-06	CHU06-WSP-121	JX831574	650	0	2	1	University of Manitoba, J. B. Wallis Museum of Entomology	Arthropoda	Insecta	Hymenoptera	Vespidae	Vespinae	Dolichovespula	Dolichovespula albida	08-Aug-2006	14 km E Churchill, Golf Balls Intertidal	Shore	58.769	-93.929
CACUL	MHWSP122-06	CHU06-WSP-122	JX829518	650	0	2	1	University of Manitoba, J. B. Wallis Museum of Entomology	Arthropoda	Insecta	Hymenoptera	Vespidae	Vespinae	Dolichovespula	Dolichovespula albida	08-Aug-2006	14 km E Churchill, Golf Balls Intertidal	Shore	58.769	-93.929
CACUL	MHWSP123-06	CHU06-WSP-123	JX830385	650	0	2	1	University of Manitoba, J. B. Wallis Museum of Entomology	Arthropoda	Insecta	Hymenoptera	Vespidae	Vespinae	Dolichovespula	Dolichovespula albida	08-Aug-2006	14 km E Churchill, Golf Balls Intertidal	Shore	58.769	-93.929
CACUL	MHWSP124-06	CHU06-WSP-124	JX831304	650	0	2	1	University of Manitoba, J. B. Wallis Museum of Entomology	Arthropoda	Insecta	Hymenoptera	Vespidae	Vespinae	Dolichovespula	Dolichovespula albida	08-Aug-2006	14 km E Churchill, Golf Balls Intertidal	Shore	58.769	-93.929
CACUL	MHWSP125-06	CHU06-WSP-125	JX830365	650	0	2	1	University of Manitoba, J. B. Wallis Museum of Entomology	Arthropoda	Insecta	Hymenoptera	Vespidae	Vespinae	Dolichovespula	Dolichovespula albida	08-Aug-2006	14 km E Churchill, Golf Balls Intertidal	Shore	58.769	-93.929
CACUL	MHWSP126-06	CHU06-WSP-126	JX830291	650	0	2	1	University of Manitoba, J. B. Wallis Museum of Entomology	Arthropoda	Insecta	Hymenoptera	Vespidae	Vespinae	Dolichovespula	Dolichovespula albida	06-Aug-2006	10 km ESE Churchill, Launch Road near A-frame		58.755	-93.998	10
CACUL	MHWSP127-06	CHU06-WSP-127	JX830859	650	0	2	1	University of Manitoba, J. B. Wallis Museum of Entomology	Arthropoda	Insecta	Hymenoptera	Vespidae	Vespinae	Dolichovespula	Dolichovespula albida	06-Aug-2006	10 km ESE Churchill, Launch Road near A-frame		58.755	-93.998	10
CACUL	MHWSP128-06	CHU06-WSP-128	JX833299	650	0	2	1	University of Manitoba, J. B. Wallis Museum of Entomology	Arthropoda	Insecta	Hymenoptera	Vespidae	Vespinae	Dolichovespula	Dolichovespula albida	06-Aug-2006	10 km ESE Churchill, Launch Road near A-frame		58.755	-93.998	10
CACUL	MHWSP154-07	CHU06-WSP-154	JX828653	657	0	2	1	University of Manitoba, J. B. Wallis Museum of Entomology	Arthropoda	Insecta	Hymenoptera	Vespidae	Vespinae	Dolichovespula	Dolichovespula arenaria	15-Aug-2006	4 km SE Churchill, Dene Village	Dene Vill., Goose Creek Rd.,	58.733	-94.111
CACUL	MHWSP155-07	CHU06-WSP-155	JX833253	657	0	2	1	University of Manitoba, J. B. Wallis Museum of Entomology	Arthropoda	Insecta	Hymenoptera	Vespidae	Vespinae	Dolichovespula	Dolichovespula albida	08-Aug-2006	14 km E Churchill, Golf Balls Intertidal	Shore	58.764	-93.939
CACUL	MHWSP156-07	CHU06-WSP-156	JX829342	657	0	2	1	University of Manitoba, J. B. Wallis Museum of Entomology	Arthropoda	Insecta	Hymenoptera	Vespidae	Vespinae	Dolichovespula	Dolichovespula albida	11-Aug-2006	16 km SW Churchill, Churchill River Pump House	Pump House	58.626	-94.228
CACUL	MHWSP157-07	CHU06-WSP-157	JX832469	657	0	2	1	University of Manitoba, J. B. Wallis Museum of Entomology	Arthropoda	Insecta	Hymenoptera	Vespidae	Vespinae	Dolichovespula	Dolichovespula albida	08-Aug-2006	14 km E Churchill, Golf Balls Intertidal	Shore	58.764	-93.939
CACUL	MHWSP158-07	CHU06-WSP-158	JX828687	657	0	2	1	University of Manitoba, J. B. Wallis Museum of Entomology	Arthropoda	Insecta	Hymenoptera	Vespidae	Vespinae	Dolichovespula	Dolichovespula arenaria	15-Aug-2006	10 km SE Churchill, Farnworth Lake	Landing Lake	58.704	-94.054
CACUL	MHWSP159-07	CHU06-WSP-159	JX829963	657	0	2	1	University of Manitoba, J. B. Wallis Museum of Entomology	Arthropoda	Insecta	Hymenoptera	Vespidae	Vespinae	Vespula	Vespula intermedia	06-Aug-2006	26 km SE Churchill, Twin Lakes, cabin	Twin lakes	58.629	-93.798
CACUL	MHWSP160-07	CHU06-WSP-160	JX833144	657	0	2	1	University of Manitoba, J. B. Wallis Museum of Entomology	Arthropoda	Insecta	Hymenoptera	Vespidae	Vespinae	Dolichovespula	Dolichovespula albida	11-Aug-2006	Vicinity of Churchill, Grain Elevators		58.776	-94.187
CACUL	MHWSP161-07	CHU06-WSP-161	JX828749	657	0	2	1	University of Manitoba, J. B. Wallis Museum of Entomology	Arthropoda	Insecta	Hymenoptera	Vespidae	Vespinae	Dolichovespula	Dolichovespula albida	11-Aug-2006	Vicinity of Churchill, Grain Elevators		58.776	-94.187
CACUL	MHWSP162-07	CHU06-WSP-162	JX833454	657	0	2	1	University of Manitoba, J. B. Wallis Museum of Entomology	Arthropoda	Insecta	Hymenoptera	Vespidae	Vespinae	Dolichovespula	Dolichovespula albida	11-Aug-2006	Vicinity of Churchill, Grain Elevators		58.776	-94.187
CACUL	MHWSP163-07	CHU06-WSP-163	JX833070	657	0	2	1	University of Manitoba, J. B. Wallis Museum of Entomology	Arthropoda	Insecta	Hymenoptera	Vespidae	Vespinae	Dolichovespula	Dolichovespula albida	11-Aug-2006	Vicinity of Churchill, Grain Elevators		58.776	-94.187
CACUL	MHWSP164-07	CHU06-WSP-164	JX829494	657	0	2	1	University of Manitoba, J. B. Wallis Museum of Entomology	Arthropoda	Insecta	Hymenoptera	Vespidae	Vespinae	Dolichovespula	Dolichovespula albida	15-Aug-2006	Vicinity of Churchill, Grain Elevators		58.776	-94.187
CACUL	MHWSP165-07	CHU06-WSP-165	JX831384	657	0	2	1	University of Manitoba, J. B. Wallis Museum of Entomology	Arthropoda	Insecta	Hymenoptera	Vespidae	Vespinae	Dolichovespula	Dolichovespula albida	11-Aug-2006	Vicinity of Churchill, Grain Elevators		58.776	-94.187
CACUL	MHWSP166-07	CHU06-WSP-166	JX830469	657	0	2	1	University of Manitoba, J. B. Wallis Museum of Entomology	Arthropoda	Insecta	Hymenoptera	Vespidae	Vespinae	Dolichovespula	Dolichovespula albida	10-Aug-2006	2 km S Churchill, Beech Bay		58.747	-94.134
CACUL	MHWSP167-07	CHU06-WSP-167	JX829632	657	0	2	1	University of Manitoba, J. B. Wallis Museum of Entomology	Arthropoda	Insecta	Hymenoptera	Vespidae	Vespinae	Dolichovespula	Dolichovespula albida	31-Jul-2004	16 km E Churchill, Bird Cove		58.77	-93.843
CACUL	MHWSP168-07	CHU06-WSP-168	JX828763	657	0	2	1	University of Manitoba, J. B. Wallis Museum of Entomology	Arthropoda	Insecta	Hymenoptera	Vespidae	Vespinae	Dolichovespula	Dolichovespula arenaria	08-Aug-2006	14 km E Churchill, Golf Balls Intertidal	Twin Golf Balls	58.769	-93.929
CACUL	MHWSP169-07	CHU06-WSP-169	JX833068	657	0	2	1	University of Manitoba, J. B. Wallis Museum of Entomology	Arthropoda	Insecta	Hymenoptera	Vespidae	Vespinae	Dolichovespula	Dolichovespula albida	02-Aug-2004	16 km SW Churchill, Churchill River Pump House	Pump House	58.626	-94.228
CACUL	MHWSP170-07	CHU06-WSP-170	JX831772	657	0	2	1	University of Manitoba, J. B. Wallis Museum of Entomology	Arthropoda	Insecta	Hymenoptera	Vespidae	Vespinae	Vespula	Vespula intermedia	09-Aug-2006	26 km SE Churchill, Twin Lakes, cabin	Twin lakes	58.629	-93.798
CACUL	MHWSP171-07	CHU06-WSP-171	JX830049	657	0	2	1	University of Manitoba, J. B. Wallis Museum of Entomology	Arthropoda	Insecta	Hymenoptera	Vespidae	Vespinae	Dolichovespula	Dolichovespula arenaria	16-Aug-2006	4 km SE Churchill, Akudlik Marsh		58.746	-94.113
CACUL	MHWSP172-07	CHU06-WSP-172	JX833493	376	0	2	1	University of Manitoba, J. B. Wallis Museum of Entomology	Arthropoda	Insecta	Hymenoptera	Vespidae	Vespinae	Dolichovespula	Dolichovespula albida	08-Aug-2006	14 km E Churchill, Golf Balls Intertidal	Twin Golf Balls	58.769	-93.929
CACUL	MHWSP173-07	CHU06-WSP-173	JX830982	654	0	2	1	University of Manitoba, J. B. Wallis Museum of Entomology	Arthropoda	Insecta	Hymenoptera	Vespidae	Vespinae	Dolichovespula	Dolichovespula albida	10-Aug-2006	2 km S Churchill, Beech Bay		58.747	-94.134
CACUL	MHWSP174-07	CHU06-WSP-174	JX831540	657	0	2	1	University of Manitoba, J. B. Wallis Museum of Entomology	Arthropoda	Insecta	Hymenoptera	Vespidae	Vespinae	Dolichovespula	Dolichovespula albida	19-Aug-2006	10 km E Churchill, Launch Road	Launch Rd.	58.755	-93.998
CACUL	MHWSP175-07	CHU06-WSP-175	JX828889	657	0	2	1	University of Manitoba, J. B. Wallis Museum of Entomology	Arthropoda	Insecta	Hymenoptera	Vespidae	Vespinae	Dolichovespula	Dolichovespula albida	10-Aug-2006	2 km S Churchill, Beech Bay		58.747	-94.134
CACUL	MHWSP176-07	CHU06-WSP-176	JX830629	657	0	2	1	University of Manitoba, J. B. Wallis Museum of Entomology	Arthropoda	Insecta	Hymenoptera	Vespidae	Vespinae	Dolichovespula	Dolichovespula albida	31-Jul-2004	16 km E Churchill, Bird Cove		58.77	-93.843
CACUL	MHWSP177-07	CHU06-WSP-177	JX833440	657	0	2	1	University of Manitoba, J. B. Wallis Museum of Entomology	Arthropoda	Insecta	Hymenoptera	Vespidae	Vespinae	Dolichovespula	Dolichovespula albida	31-Jul-2004	16 km E Churchill, Bird Cove		58.77	-93.843
CACUL	MHWSP178-07	CHU06-WSP-178	JX828767	657	0	2	1	University of Manitoba, J. B. Wallis Museum of Entomology	Arthropoda	Insecta	Hymenoptera	Vespidae	Vespinae	Dolichovespula	Dolichovespula albida	10-Aug-2006	2 km S Churchill, Beech Bay		58.747	-94.134
CACUL	MHWSP179-07	CHU06-WSP-179	JX829665	590	6	2	1	University of Manitoba, J. B. Wallis Museum of Entomology	Arthropoda	Insecta	Hymenoptera	Vespidae	Vespinae	Vespula	Vespula intermedia	06-Aug-2006	26 km SE Churchill, Twin Lakes, cabin	Twin lakes	58.629	-93.798
CACUL	MHWSP180-07	CHU06-WSP-180	JX832427	654	0	2	1	University of Manitoba, J. B. Wallis Museum of Entomology	Arthropoda	Insecta	Hymenoptera	Vespidae	Vespinae	Vespula	Vespula intermedia	06-Aug-2006	26 km SE Churchill, Twin Lakes, cabin	Twin lakes	58.629	-93.798
CACUL	MHWSP181-07	CHU06-WSP-181	JX829934	657	0	2	1	University of Manitoba, J. B. Wallis Museum of Entomology	Arthropoda	Insecta	Hymenoptera	Vespidae	Vespinae	Dolichovespula	Dolichovespula albida	10-Aug-2006	2 km S Churchill, Beech Bay		58.747	-94.134
CACUL	SAHYM171-10	09PROBE-A0140	HQ972306	658	0	2	1	Biodiversity Institute of Ontario	Arthropoda	Insecta	Hymenoptera	Dryinidae				31-Jul-2009	26 km SE Churchill, Twin Lakes burn site		58.6153	-93.8222	30
CACUL	SAHYM223-10	09PROBE-A0192	HQ972341	658	0	2	1	Biodiversity Institute of Ontario	Arthropoda	Insecta	Hymenoptera	Dryinidae				31-Jul-2009	26 km SE Churchill, Twin Lakes burn site		58.6153	-93.8222	30
CACUL	SAHYM256-10	09PROBE-A0225	HQ972357	658	0	2	1	Biodiversity Institute of Ontario	Arthropoda	Insecta	Hymenoptera	Dryinidae				31-Jul-2009	26 km SE Churchill, Twin Lakes burn site		58.6153	-93.8222	30
CACUL	SAHYM274-10	09PROBE-A0243	HQ972371	658	0	2	1	Biodiversity Institute of Ontario	Arthropoda	Insecta	Hymenoptera	Dryinidae				31-Jul-2009	26 km SE Churchill, Twin Lakes burn site		58.6153	-93.8222	30
CACUL	TWHYM010-09	MTHYM-0010	HM433003	658	0	2	1	Canadian National Collection of Insects, Arachnids and Nematodes	Arthropoda	Insecta	Hymenoptera	Chrysididae	Chrysidinae			24-Jul-2007	26 km SE Churchill, Twin Lakes		58.62	-93.78
CACUL	TWHYM035-09	MTHYM-0035	GU675379	658	0	2	1	Canadian National Collection of Insects, Arachnids and Nematodes	Arthropoda	Insecta	Hymenoptera	Chrysididae	Chrysidinae	Omalus	Omalus aeneus	07-Mar-2007	26 km SE Churchill, Twin Lakes		58.63	-93.819	34
CACUL	TWHYM045-09	PROBE-TW0235	GU675382	658	0	2	1	Canadian National Collection of Insects, Arachnids and Nematodes	Arthropoda	Insecta	Hymenoptera	Vespidae	Vespinae	Dolichovespula	Dolichovespula albida	17-Jul-2008	11 km S Churchill, Goose Creek	Malaise in Sneezeweed	58.649	-94.193
CACUL	TWHYM046-09	PROBE-TW0236	GU675383	658	0	2	1	Canadian National Collection of Insects, Arachnids and Nematodes	Arthropoda	Insecta	Hymenoptera	Vespidae	Vespinae	Dolichovespula	Dolichovespula albida	17-Jul-2008	11 km S Churchill, Goose Creek	Malaise in Sneezeweed	58.649	-94.193
CACUL	TWHYM047-09	PROBE-TW0237	GU675384	658	0	2	1	Canadian National Collection of Insects, Arachnids and Nematodes	Arthropoda	Insecta	Hymenoptera	Vespidae	Eumeninae	Ancistrocerus	Ancistrocerus albophaleratus	17-Jul-2008	11 km S Churchill, Goose Creek	Malaise in Sneezeweed	58.649	-94.193
CACUL	TWHYM048-09	06PROBE-1146	GU675387	658	0	2	1	Biodiversity Institute of Ontario	Arthropoda	Insecta	Hymenoptera	Vespidae	Vespinae	Dolichovespula	Dolichovespula albida	25-Aug-2006	22 km E Churchill, CNSC		58.738	-93.819	16
CACUL	TWHYM056-09	06PROBE-1154	GU675388	658	0	2	1	Biodiversity Institute of Ontario	Arthropoda	Insecta	Hymenoptera	Vespidae	Vespinae	Dolichovespula	Dolichovespula albida	25-Aug-2006	22 km E Churchill, CNSC		58.738	-93.819	16
CACUL	TWHYM085-09	07PROBE-4250	GU675389	658	0	2	1	Biodiversity Institute of Ontario	Arthropoda	Insecta	Hymenoptera	Vespidae	Vespinae	Dolichovespula	Dolichovespula albida	08-Aug-2007	5 km E Churchill, Gun Range	pitfall trap	58.757	-93.984	10
CACUL	TWHYM137-09	PROBE-TW0468	HM433017	658	0	2	1	Biodiversity Institute of Ontario	Arthropoda	Insecta	Hymenoptera	Chrysididae	Chrysidinae	Chrysis		14-Jul-2008	4 km SE Churchill, Dene Village	Malaise Trap	58.734	-94.112	5
CACUL	TWHYM170-10	TWPARA-1028	JX831801	658	4	2	1	University of Manitoba, J. B. Wallis Museum of Entomology	Arthropoda	Insecta	Hymenoptera	Dryinidae				24-Jul-2010	Vicinity of Churchill, welcome sign		58.758	-94.152	5
CACUL	WSPAH038-06	CHU05-WSP-038	JX831810	650	0	2	1	University of Manitoba, J. B. Wallis Museum of Entomology	Arthropoda	Insecta	Hymenoptera	Vespidae	Vespinae	Dolichovespula	Dolichovespula albida	02-Aug-2005	22 km E Churchill, CNSC	(Fan Trap)	58.738	-93.819	16
CACUL	WSPAH061-06	CHU05-WSP-061	JX830904	650	0	2	1	University of Manitoba, J. B. Wallis Museum of Entomology	Arthropoda	Insecta	Hymenoptera	Chrysididae	Chrysidinae	Chrysis		01-Aug-2005	22 km E Churchill, CNSC	(Malaise Trap)	58.738	-93.819	16
CAPOI	CHUBE001-06	CHU05-BEE-001	JX833225	650	0	0	1	University of Manitoba, J. B. Wallis Museum of Entomology	Arthropoda	Insecta	Hymenoptera	Apidae	Apinae	Bombus	Bombus sylvicola	02-Aug-2005	14 km E Churchill, Golf Balls Intertidal		58.769	-93.929
CAPOI	CHUBE002-06	CHU05-BEE-002	JX828801	647	0	0	1	University of Manitoba, J. B. Wallis Museum of Entomology	Arthropoda	Insecta	Hymenoptera	Megachilidae	Megachilinae	Osmia	Osmia nigrifrons	02-Aug-2005	14 km E Churchill, Golf Balls Intertidal		58.769	-93.929
CAPOI	CHUBE003-06	CHU05-BEE-003	JX831359	650	0	0	1	University of Manitoba, J. B. Wallis Museum of Entomology	Arthropoda	Insecta	Hymenoptera	Apidae	Apinae	Bombus	Bombus frigidus	31-Jul-2005	2 km S Churchill, Beech Bay		58.746	-94.134
CAPOI	CHUBE004-06	CHU05-BEE-004	JX830382	648	0	0	1	University of Manitoba, J. B. Wallis Museum of Entomology	Arthropoda	Insecta	Hymenoptera	Apidae	Apinae	Bombus	Bombus sylvicola	31-Jul-2005	2 km S Churchill, Beech Bay		58.746	-94.134
CAPOI	CHUBE006-06	CHU05-BEE-006	JX833556	650	0	0	1	University of Manitoba, J. B. Wallis Museum of Entomology	Arthropoda	Insecta	Hymenoptera	Apidae	Apinae	Bombus	Bombus sylvicola	29-Jul-2005	10 km SE Churchill, Farnworth Lake	Landing lake	58.71	-94.05
CAPOI	CHUBE009-06	CHU05-BEE-009	JX832661	650	1	0	1	University of Manitoba, J. B. Wallis Museum of Entomology	Arthropoda	Insecta	Hymenoptera	Apidae	Apinae	Bombus	Bombus sylvicola	02-Aug-2005	2 km S Churchill, Beech Bay		58.746	-94.134
CAPOI	CHUBE010-06	CHU05-BEE-010	JX830225	650	0	0	1	University of Manitoba, J. B. Wallis Museum of Entomology	Arthropoda	Insecta	Hymenoptera	Apidae	Apinae	Bombus	Bombus frigidus	02-Aug-2005	2 km S Churchill, Beech Bay		58.746	-94.134
CAPOI	CHUBE012-06	CHU05-BEE-012	JX833403	650	0	0	1	University of Manitoba, J. B. Wallis Museum of Entomology	Arthropoda	Insecta	Hymenoptera	Apidae	Apinae	Bombus	Bombus sylvicola	05-Aug-2005	unspecified locality	6 Km from Churchill (general coordinate)	58.74	-93.82
CAPOI	CHUBE017-06	CHU05-BEE-017	JX829755	650	0	0	1	University of Manitoba, J. B. Wallis Museum of Entomology	Arthropoda	Insecta	Hymenoptera	Apidae	Apinae	Bombus	Bombus sylvicola	28-Jul-2005	Vicinity of Churchill, Grain Elevators	Front Water Park ( coordinate)	58.78	-94.186
CAPOI	CHUBE018-06	CHU05-BEE-018	JX831972	650	0	0	1	University of Manitoba, J. B. Wallis Museum of Entomology	Arthropoda	Insecta	Hymenoptera	Apidae	Apinae	Bombus	Bombus sylvicola	28-Jul-2005	Vicinity of Churchill, Grain Elevators	Front Water Park ( coordinate)	58.78	-94.186
CAPOI	CHUBE023-06	CHU05-BEE-023	JX828535	650	0	0	1	University of Manitoba, J. B. Wallis Museum of Entomology	Arthropoda	Insecta	Hymenoptera	Apidae	Apinae	Bombus	Bombus frigidus	30-Jul-2005	unspecified locality	|Track#2 (general coordinate)	58.74	-93.82
CAPOI	CHUBE024-06	CHU05-BEE-024	JX830666	650	0	0	1	University of Manitoba, J. B. Wallis Museum of Entomology	Arthropoda	Insecta	Hymenoptera	Apidae	Apinae	Bombus	Bombus sylvicola	29-Jul-2005	22 km E Churchill, CNSC		58.738	-93.819	16
CAPOI	DSCNI002-07	06-PROBE-0227	JX829055	658	0	2	1	Biodiversity Institute of Ontario	Arthropoda	Insecta	Hymenoptera	Apidae				15-Aug-2006	26 km SE Churchill, Twin Lakes fen		58.634	-93.786	29
CAPOI	HMBCH001-07	07WNP-10095	JX830840	658	0	2	1	Biodiversity Institute of Ontario	Arthropoda	Insecta	Hymenoptera	Apidae	Apinae	Bombus	Bombus flavifrons	22-Jun-2007	Wapusk National Park, York Factory		57.052	-92.341
CAPOI	HMBCH002-07	07WNP-10096	JX829096	658	0	2	1	Biodiversity Institute of Ontario	Arthropoda	Insecta	Hymenoptera	Apidae	Apinae	Bombus	Bombus sylvicola	07-Jun-2007	20 km E Churchill, Camp Nanuq	willow catkin	58.739	-93.889	13
CAPOI	HMBCH006-07	07PROBE-10069	JX831291	603	0	4	1	Biodiversity Institute of Ontario	Arthropoda	Insecta	Hymenoptera	Apidae	Apinae	Bombus	Bombus sylvicola	16-Jul-2007	13 km E Churchill, Eastern Creek		58.759	-93.952	10
CAPOI	HMBCH009-07	07PROBE-10072	JX831501	594	1	2	1	Biodiversity Institute of Ontario	Arthropoda	Insecta	Hymenoptera	Apidae	Apinae	Bombus	Bombus sylvicola	16-Jul-2007	13 km E Churchill, Eastern Creek		58.759	-93.952	10
CAPOI	HMBCH010-07	07PROBE-10073	JX831743	593	0	2	1	Biodiversity Institute of Ontario	Arthropoda	Insecta	Hymenoptera	Apidae	Apinae	Bombus	Bombus sylvicola	16-Jul-2007	13 km E Churchill, Eastern Creek		58.759	-93.952	10
CAPOI	HMBCH011-07	07PROBE-10074	JX833344	594	0	2	1	Biodiversity Institute of Ontario	Arthropoda	Insecta	Hymenoptera	Apidae	Apinae	Bombus	Bombus sylvicola	16-Jul-2007	13 km E Churchill, Eastern Creek		58.759	-93.952	10
CAPOI	HMBCH014-07	07PROBE-10089	JX830363	297	0	2	1	Biodiversity Institute of Ontario	Arthropoda	Insecta	Hymenoptera	Andrenidae	Andreninae	Andrena	Andrena algida	17-Jul-2007	26 km SE Churchill, Twin Lakes fen		58.632	-93.788	22
CAPOI	HMBCH021-07	CHU07-BEE-002	JX828982	592	0	4	1	Biodiversity Institute of Ontario	Arthropoda	Insecta	Hymenoptera	Halictidae	Halictinae	Halictus	Halictus virgatellus	04-Aug-2007	unspecified locality	bus stop	58.74	-93.82
CAPOI	HMBCH022-07	CHU07-BEE-003	JX830198	600	1	2	1	Biodiversity Institute of Ontario	Arthropoda	Insecta	Hymenoptera	Halictidae	Halictinae	Lasioglossum	Lasioglossum boreale	04-Aug-2007	unspecified locality	bus stop	58.74	-93.82
CAPOI	HMBCH023-07	CHU07-BEE-004	JX829149	594	0	3	1	Biodiversity Institute of Ontario	Arthropoda	Insecta	Hymenoptera	Andrenidae	Andreninae	Andrena	Andrena algida	04-Aug-2007	unspecified locality	bus stop	58.74	-93.82
CAPOI	HMBCH025-07	CHU07-BEE-006	JX833432	594	0	2	1	Biodiversity Institute of Ontario	Arthropoda	Insecta	Hymenoptera	Megachilidae	Megachilinae	Osmia	Osmia integra	04-Aug-2007	unspecified locality	bus stop	58.74	-93.82
CAPOI	HMBCH026-07	CHU07-BEE-007	JX830276	594	0	2	1	Biodiversity Institute of Ontario	Arthropoda	Insecta	Hymenoptera	Megachilidae	Megachilinae	Osmia	Osmia integra	04-Aug-2007	unspecified locality	bus stop	58.74	-93.82
CAPOI	HMBCH027-07	CHU07-BEE-008	JX831158	603	0	2	1	Biodiversity Institute of Ontario	Arthropoda	Insecta	Hymenoptera	Megachilidae	Megachilinae	Osmia	Osmia proxima	04-Aug-2007	unspecified locality	bus stop	58.74	-93.82
CAPOI	HMBCH028-07	CHU07-BEE-009	JX830873	585	1	4	1	Biodiversity Institute of Ontario	Arthropoda	Insecta	Hymenoptera	Halictidae	Halictinae	Lasioglossum	Lasioglossum boreale	04-Aug-2007	unspecified locality	bus stop	58.74	-93.82
CAPOI	HMBCH029-07	CHU07-BEE-010	JX830562	658	1	2	1	Biodiversity Institute of Ontario	Arthropoda	Insecta	Hymenoptera	Halictidae	Halictinae	Lasioglossum	Lasioglossum boreale	04-Aug-2007	unspecified locality	bus stop	58.74	-93.82
CAPOI	HMBCH030-07	CHU07-BEE-011	JX831186	655	1	2	1	Biodiversity Institute of Ontario	Arthropoda	Insecta	Hymenoptera	Halictidae	Halictinae	Lasioglossum	Lasioglossum boreale	04-Aug-2007	unspecified locality	bus stop	58.74	-93.82
CAPOI	HMBCH031-07	CHU07-BEE-012	JX833226	655	0	2	1	Biodiversity Institute of Ontario	Arthropoda	Insecta	Hymenoptera	Halictidae	Halictinae	Lasioglossum	Lasioglossum boreale	04-Aug-2007	unspecified locality	bus stop	58.74	-93.82
CAPOI	HMBCH032-07	CHU07-BEE-013	JX830660	658	0	2	1	Biodiversity Institute of Ontario	Arthropoda	Insecta	Hymenoptera	Crabronidae	Crabroninae	Ectemnius		04-Aug-2007	unspecified locality	bus stop	58.74	-93.82
CAPOI	HMBCH033-07	CHU07-BEE-014	JX830792	381	0	1	1	Biodiversity Institute of Ontario	Arthropoda	Insecta	Hymenoptera	Apidae	Apinae	Bombus	Bombus jonellus	04-Aug-2007	26 km SE Churchill, Twin Lakes burn site		58.617	-93.812	38
CAPOI	HMBCH034-07	CHU07-BEE-015	JX831902	596	0	2	1	Biodiversity Institute of Ontario	Arthropoda	Insecta	Hymenoptera	Megachilidae	Megachilinae	Hoplitis	Hoplitis albifrons	04-Aug-2007	26 km SE Churchill, Twin Lakes burn site		58.617	-93.812	38
CAPOI	HMBCH035-07	CHU07-BEE-016	JX831597	593	0	2	1	Biodiversity Institute of Ontario	Arthropoda	Insecta	Hymenoptera	Crabronidae	Crabroninae			04-Aug-2007	26 km SE Churchill, Twin Lakes burn site		58.617	-93.812	38
CAPOI	HMBCH036-07	CHU07-BEE-017	JX830038	658	0	2	1	Biodiversity Institute of Ontario	Arthropoda	Insecta	Hymenoptera	Apidae	Apinae	Bombus	Bombus frigidus	05-Aug-2007	4 km SE Churchill, Dene Village		58.733	-94.115	5
CAPOI	HMBCH037-07	CHU07-BEE-018	JX832065	658	0	2	1	Biodiversity Institute of Ontario	Arthropoda	Insecta	Hymenoptera	Andrenidae	Andreninae	Andrena	Andrena rufosignata	05-Aug-2007	26 km SE Churchill, Twin Lakes burn site		58.617	-93.812	38
CAPOI	HMBCH038-07	CHU07-BEE-019	JX832855	648	0	2	1	Biodiversity Institute of Ontario	Arthropoda	Insecta	Hymenoptera	Apidae	Apinae	Bombus	Bombus fernaldae	01-Aug-2007	5 km E Churchill, Miss Piggy		58.76	-94.086	23
CAPOI	HMBCH040-07	CHU07-BEE-021	JX831022	658	0	2	1	Biodiversity Institute of Ontario	Arthropoda	Insecta	Hymenoptera	Apidae	Apinae	Bombus	Bombus sylvicola	03-Aug-2007	16 km SW Churchill, Churchill River Pump House		58.626	-94.23
CAPOI	HMBCH043-07	CHU07-BEE-024	JX830761	381	0	2	1	Biodiversity Institute of Ontario	Arthropoda	Insecta	Hymenoptera	Apidae	Apinae	Bombus	Bombus mixtus	18-Aug-2007	26 km SE Churchill, Twin Lakes burn site	Burned area, 2km N Twin Lakes	58.619	-93.828
CAPOI	HMBCH044-07	CHU07-BEE-025	JX830296	658	0	2	1	Biodiversity Institute of Ontario	Arthropoda	Insecta	Hymenoptera	Apidae	Apinae	Bombus	Bombus frigidus	18-Aug-2007	23 km E Churchill, Ramsay Creek	Malaise Trap, 24km E Churchill	58.731	-93.78
CAPOI	HMBCH045-07	CHU07-BEE-026	JX832989	658	0	2	1	Biodiversity Institute of Ontario	Arthropoda	Insecta	Hymenoptera	Apidae	Apinae	Bombus	Bombus frigidus	30-Jul-2007	11 km S Churchill, Goose Creek	Malaise Trap	58.662	-94.165
CAPOI	HMBCH046-07	CHU07-BEE-027	JX830229	658	0	2	1	Biodiversity Institute of Ontario	Arthropoda	Insecta	Hymenoptera	Apidae	Apinae	Bombus	Bombus sylvicola	23-Jul-2007	11 km S Churchill, Goose Creek	Malaise Trap	58.662	-94.165
CAPOI	HMBCH047-07	CHU07-BEE-028	JX830914	655	0	2	1	Biodiversity Institute of Ontario	Arthropoda	Insecta	Hymenoptera	Apidae	Apinae	Bombus	Bombus frigidus	18-Jul-2007	23 km E Churchill, Ramsay Creek	Malaise Trap, 24 km EChurchill	58.731	-93.78
CAPOI	HMBCH048-07	CHU07-BEE-029	JX832481	658	0	2	1	Biodiversity Institute of Ontario	Arthropoda	Insecta	Hymenoptera	Apidae	Apinae	Bombus	Bombus sylvicola	23-Jul-2007	23 km E Churchill, Ramsay Creek	Malaise Trap, 24 km EChurchill	58.731	-93.78
CAPOI	HMBCH049-07	CHU07-BEE-030	JX828829	658	0	2	1	Biodiversity Institute of Ontario	Arthropoda	Insecta	Hymenoptera	Apidae	Apinae	Bombus	Bombus sylvicola	23-Jul-2007	23 km E Churchill, Ramsay Creek	Malaise Trap, 24 km EChurchill	58.731	-93.78
CAPOI	HMBCH050-07	CHU07-BEE-031	JX831886	588	0	2	1	Biodiversity Institute of Ontario	Arthropoda	Insecta	Hymenoptera	Apidae	Apinae	Bombus	Bombus sylvicola	23-Jul-2007	10 km SE Churchill, Farnworth Lake	tundra	58.705	-94.054
CAPOI	HMBCH051-07	CHU07-BEE-032	JX832765	658	0	2	1	Biodiversity Institute of Ontario	Arthropoda	Insecta	Hymenoptera	Apidae	Apinae	Bombus	Bombus sylvicola	23-Jul-2007	10 km SE Churchill, Farnworth Lake	tundra	58.705	-94.054
CAPOI	HMBCH052-07	CHU07-BEE-033	JX832459	623	1	2	1	Biodiversity Institute of Ontario	Arthropoda	Insecta	Hymenoptera	Apidae	Apinae	Bombus	Bombus mixtus	23-Jul-2007	26 km SE Churchill, Twin Lakes	Malaise Trap	58.619	-93.828
CAPOI	HMBCH053-07	CHU07-BEE-034	JX830151	658	0	2	1	Biodiversity Institute of Ontario	Arthropoda	Insecta	Hymenoptera	Apidae	Apinae	Bombus	Bombus sylvicola	07-Aug-2007	22 km E Churchill, CNSC		58.738	-93.819	15
CAPOI	HMBCH054-07	CHU07-BEE-035	JX831652	622	0	2	1	Biodiversity Institute of Ontario	Arthropoda	Insecta	Hymenoptera	Apidae	Apinae	Bombus	Bombus sylvicola	07-Aug-2007	16 km SW Churchill, Churchill River Pump House		58.626	-94.229
CAPOI	HMBCH056-07	CHU07-BEE-037	JX831878	658	0	2	1	Biodiversity Institute of Ontario	Arthropoda	Insecta	Hymenoptera	Megachilidae	Megachilinae	Osmia	Osmia paradisica	07-Aug-2007	16 km SW Churchill, Churchill River Pump House		58.626	-94.229
CAPOI	HMBCH057-07	CHU07-BEE-038	JX829883	655	0	2	1	Biodiversity Institute of Ontario	Arthropoda	Insecta	Hymenoptera	Megachilidae	Megachilinae	Osmia	Osmia integra	07-Aug-2007	16 km SW Churchill, Churchill River Pump House		58.626	-94.229
CAPOI	HMBCH058-07	CHU07-BEE-039	JX833011	608	0	2	1	Biodiversity Institute of Ontario	Arthropoda	Insecta	Hymenoptera	Andrenidae	Andreninae	Andrena	Andrena frigida	07-Aug-2007	16 km SW Churchill, Churchill River Pump House		58.626	-94.229
CAPOI	HMBCH059-07	CHU07-BEE-040	JX830895	658	0	2	1	Biodiversity Institute of Ontario	Arthropoda	Insecta	Hymenoptera	Andrenidae	Andreninae	Andrena	Andrena algida	07-Aug-2007	26 km SE Churchill, Twin Lakes		58.619	-93.828
CAPOI	HMBCH060-07	CHU07-BEE-041	JX829127	658	0	2	1	Biodiversity Institute of Ontario	Arthropoda	Insecta	Hymenoptera	Megachilidae	Megachilinae	Osmia	Osmia integra	07-Aug-2007	unspecified locality	bus stop	58.74	-93.82
CAPOI	HMBCH061-07	CHU07-BEE-042	JX833286	658	0	2	1	Biodiversity Institute of Ontario	Arthropoda	Insecta	Hymenoptera	Megachilidae	Megachilinae	Osmia	Osmia integra	07-Aug-2007	unspecified locality	bus stop	58.74	-93.82
CAPOI	HMBCH062-07	CHU07-BEE-043	JX830237	658	0	2	1	Biodiversity Institute of Ontario	Arthropoda	Insecta	Hymenoptera	Halictidae	Halictinae	Lasioglossum	Lasioglossum boreale	07-Aug-2007	unspecified locality	bus stop	58.74	-93.82
CAPOI	HMBCH063-07	CHU07-BEE-044	JX831877	658	0	2	1	Biodiversity Institute of Ontario	Arthropoda	Insecta	Hymenoptera	Megachilidae	Megachilinae	Osmia	Osmia integra	05-Aug-2007	unspecified locality	bus stop	58.74	-93.82
CAPOI	HMBCH064-07	CHU07-BEE-045	JX833301	658	0	2	1	Biodiversity Institute of Ontario	Arthropoda	Insecta	Hymenoptera	Megachilidae	Megachilinae	Osmia	Osmia integra	05-Aug-2007	unspecified locality	bus stop	58.74	-93.82
CAPOI	HMBCH065-07	CHU07-BEE-046	JX830696	658	0	2	1	Biodiversity Institute of Ontario	Arthropoda	Insecta	Hymenoptera	Megachilidae	Megachilinae	Osmia	Osmia integra	05-Aug-2007	unspecified locality	bus stop	58.74	-93.82
CAPOI	HMBCH066-07	CHU07-BEE-047	JX830880	594	0	2	1	Biodiversity Institute of Ontario	Arthropoda	Insecta	Hymenoptera	Megachilidae	Megachilinae	Osmia	Osmia integra	05-Aug-2007	unspecified locality	bus stop	58.74	-93.82
CAPOI	HMBCH067-07	CHU07-BEE-048	JX832677	644	0	2	1	Biodiversity Institute of Ontario	Arthropoda	Insecta	Hymenoptera	Megachilidae	Megachilinae	Osmia	Osmia integra	05-Aug-2007	unspecified locality	bus stop	58.74	-93.82
CAPOI	HMBCH068-07	CHU07-BEE-049	JX829541	658	0	2	1	Biodiversity Institute of Ontario	Arthropoda	Insecta	Hymenoptera	Megachilidae	Megachilinae	Megachile	Megachile frigida	05-Aug-2007	unspecified locality	bus stop	58.74	-93.82
CAPOI	HMBCH069-07	CHU07-BEE-050	JX830178	658	0	2	1	Biodiversity Institute of Ontario	Arthropoda	Insecta	Hymenoptera	Apidae	Apinae	Bombus	Bombus sylvicola	05-Aug-2007	unspecified locality	bus stop	58.74	-93.82
CAPOI	HMBCH070-07	CHU07-BEE-051	JX830979	658	0	2	1	Biodiversity Institute of Ontario	Arthropoda	Insecta	Hymenoptera	Halictidae	Halictinae	Halictus	Halictus virgatellus	05-Aug-2007	unspecified locality	bus stop	58.74	-93.82
CAPOI	HMBCH071-07	CHU07-BEE-052	JX833158	594	0	4	1	Biodiversity Institute of Ontario	Arthropoda	Insecta	Hymenoptera	Halictidae	Halictinae	Halictus	Halictus virgatellus	05-Aug-2007	unspecified locality	bus stop	58.74	-93.82
CAPOI	HMBCH072-07	CHU07-BEE-053	JX833115	658	0	2	1	Biodiversity Institute of Ontario	Arthropoda	Insecta	Hymenoptera	Halictidae	Halictinae	Halictus	Halictus virgatellus	05-Aug-2007	unspecified locality	bus stop	58.74	-93.82
CAPOI	HMBCH073-07	CHU07-BEE-054	JX830207	655	0	2	1	Biodiversity Institute of Ontario	Arthropoda	Insecta	Hymenoptera	Halictidae	Halictinae	Lasioglossum	Lasioglossum boreale	05-Aug-2007	unspecified locality	bus stop	58.74	-93.82
CAPOI	HMBCH074-07	CHU07-BEE-055	JX830614	604	0	2	1	Biodiversity Institute of Ontario	Arthropoda	Insecta	Hymenoptera	Halictidae	Halictinae	Lasioglossum	Lasioglossum boreale	05-Aug-2007	unspecified locality	bus stop	58.74	-93.82
CAPOI	HMBCH075-07	CHU07-BEE-056	JX831802	381	0	1	1	Biodiversity Institute of Ontario	Arthropoda	Insecta	Hymenoptera	Halictidae	Halictinae	Lasioglossum	Lasioglossum boreale	05-Aug-2007	unspecified locality	bus stop	58.74	-93.82
CAPOI	HMBCH076-07	CHU07-BEE-057	JX830193	658	1	2	1	Biodiversity Institute of Ontario	Arthropoda	Insecta	Hymenoptera	Halictidae	Halictinae	Lasioglossum	Lasioglossum boreale	07-Aug-2007	23 km E Churchill, Ramsay Creek		58.731	-93.78
CAPOI	HMBCH077-07	CHU07-BEE-058	JX828876	655	0	2	1	Biodiversity Institute of Ontario	Arthropoda	Insecta	Hymenoptera	Halictidae	Halictinae	Lasioglossum	Lasioglossum boreale	07-Aug-2007	23 km E Churchill, Ramsay Creek		58.731	-93.78
CAPOI	HMBCH078-07	CHU07-BEE-059	JX828851	658	0	2	1	Biodiversity Institute of Ontario	Arthropoda	Insecta	Hymenoptera	Halictidae	Halictinae	Lasioglossum	Lasioglossum boreale	07-Aug-2007	23 km E Churchill, Ramsay Creek		58.731	-93.78
CAPOI	HMBCH079-07	CHU07-BEE-060	JX829881	658	2	2	1	Biodiversity Institute of Ontario	Arthropoda	Insecta	Hymenoptera	Halictidae	Halictinae	Lasioglossum	Lasioglossum boreale	07-Aug-2007	23 km E Churchill, Ramsay Creek		58.731	-93.78
CAPOI	JBHCH392-10	10PROBE-28700	JX831587	658	0	2	1	Biodiversity Institute of Ontario	Arthropoda	Insecta	Hymenoptera	Halictidae				03-Aug-2010	22 km ESE Churchill, Ramsay Trail	plants along edge of river	58.731	-93.78	2
CAPOI	JBHCH699-10	10PROBE-29007	JX829250	658	0	2	1	Biodiversity Institute of Ontario	Arthropoda	Insecta	Hymenoptera	Halictidae				07-Aug-2010	9 km S Churchill, Goose Creek Cabin Bog	bog	58.676	-94.144
CAPOI	MHBEE025-07	CHU06-BEE-025	JX832026	654	0	2	1	University of Manitoba, J. B. Wallis Museum of Entomology	Arthropoda	Insecta	Hymenoptera	Apidae	Apinae	Bombus	Bombus frigidus	15-Aug-2006	Vicinity of Churchill, Grain Elevators		58.776	-94.188
CAPOI	MHBEE027-07	CHU06-BEE-027	JX830482	648	0	2	1	University of Manitoba, J. B. Wallis Museum of Entomology	Arthropoda	Insecta	Hymenoptera	Apidae	Apinae	Bombus	Bombus sylvicola	11-Aug-2006	5 km ESE Churchill, N of airport		58.759	-94.065
CAPOI	MHBEE033-07	CHU06-BEE-033	JX832866	658	0	2	1	University of Manitoba, J. B. Wallis Museum of Entomology	Arthropoda	Insecta	Hymenoptera	Apidae	Apinae	Bombus	Bombus frigidus	16-Aug-2006	4 km SE Churchill, Akudlik Marsh		58.746	-94.113
CAPOI	MHBEE034-07	CHU06-BEE-034	JX831702	658	0	2	1	University of Manitoba, J. B. Wallis Museum of Entomology	Arthropoda	Insecta	Hymenoptera	Apidae	Apinae	Bombus	Bombus frigidus	16-Aug-2006	4 km SE Churchill, Akudlik Marsh		58.746	-94.113
CAPOI	MHBEE035-07	CHU06-BEE-035	JX833272	608	1	2	1	University of Manitoba, J. B. Wallis Museum of Entomology	Arthropoda	Insecta	Hymenoptera	Apidae	Apinae	Bombus	Bombus mixtus	16-Aug-2006	4 km SE Churchill, Akudlik Marsh		58.746	-94.113
CAPOI	MHBEE037-07	CHU06-BEE-037	JX831392	658	0	2	1	University of Manitoba, J. B. Wallis Museum of Entomology	Arthropoda	Insecta	Hymenoptera	Apidae	Apinae	Bombus	Bombus sylvicola	16-Aug-2006	4 km SE Churchill, Akudlik Marsh		58.746	-94.113
CAPOI	MHBEE038-07	CHU06-BEE-038	JX829234	658	0	2	1	University of Manitoba, J. B. Wallis Museum of Entomology	Arthropoda	Insecta	Hymenoptera	Apidae	Apinae	Bombus	Bombus sylvicola	08-Aug-2006	14 km E Churchill, Golf Balls Intertidal		58.769	-93.929
CAPOI	MHBEE039-07	CHU06-BEE-039	JX831653	658	0	2	1	University of Manitoba, J. B. Wallis Museum of Entomology	Arthropoda	Insecta	Hymenoptera	Apidae	Apinae	Bombus	Bombus polaris	11-Aug-2006	5 km ESE Churchill, N of airport		58.759	-94.065
CAPOI	MHBEE041-07	CHU06-BEE-041	JX832652	658	0	2	1	University of Manitoba, J. B. Wallis Museum of Entomology	Arthropoda	Insecta	Hymenoptera	Apidae	Apinae	Bombus	Bombus frigidus	16-Aug-2006	4 km SE Churchill, Akudlik Marsh		58.746	-94.113
CAPOI	MHBEE042-07	CHU06-BEE-042	JX833224	658	0	2	1	University of Manitoba, J. B. Wallis Museum of Entomology	Arthropoda	Insecta	Hymenoptera	Apidae	Apinae	Bombus	Bombus frigidus	16-Aug-2006	4 km SE Churchill, Akudlik Marsh		58.746	-94.113
CAPOI	MHBEE043-07	CHU06-BEE-043	JX830748	640	1	2	1	University of Manitoba, J. B. Wallis Museum of Entomology	Arthropoda	Insecta	Hymenoptera	Apidae	Apinae	Bombus	Bombus jonellus	16-Aug-2006	4 km SE Churchill, Akudlik Marsh		58.746	-94.113
CAPOI	MHBEE044-07	CHU06-BEE-044	JX830838	658	0	2	1	University of Manitoba, J. B. Wallis Museum of Entomology	Arthropoda	Insecta	Hymenoptera	Apidae	Apinae	Bombus	Bombus sylvicola	06-Aug-2006	26 km SE Churchill, Twin Lakes, cabin		58.629	-93.798
CAPOI	MHBEE045-07	CHU06-BEE-045	JX832394	658	0	2	1	University of Manitoba, J. B. Wallis Museum of Entomology	Arthropoda	Insecta	Hymenoptera	Apidae	Apinae	Bombus	Bombus sylvicola	06-Aug-2006	26 km SE Churchill, Twin Lakes, cabin		58.629	-93.798
CAPOI	MHBEE046-07	CHU06-BEE-046	JX832472	658	0	2	1	University of Manitoba, J. B. Wallis Museum of Entomology	Arthropoda	Insecta	Hymenoptera	Apidae	Apinae	Bombus	Bombus frigidus	08-Aug-2006	14 km E Churchill, Golf Balls Intertidal		58.769	-93.929
CAPOI	MHBEE049-07	CHU06-BEE-049	JX831851	658	0	2	1	University of Manitoba, J. B. Wallis Museum of Entomology	Arthropoda	Insecta	Hymenoptera	Apidae	Apinae	Bombus	Bombus polaris	06-Aug-2006	16 km E Churchill, Bird Cove		58.771	-93.843
CAPOI	MHBEE050-07	CHU06-BEE-050	JX833332	658	0	2	1	University of Manitoba, J. B. Wallis Museum of Entomology	Arthropoda	Insecta	Hymenoptera	Apidae	Apinae	Bombus	Bombus polaris	06-Aug-2006	16 km E Churchill, Bird Cove		58.771	-93.843
CAPOI	MHBEE051-07	CHU06-BEE-051	JX829997	658	0	2	1	University of Manitoba, J. B. Wallis Museum of Entomology	Arthropoda	Insecta	Hymenoptera	Apidae	Apinae	Bombus	Bombus sylvicola	08-Aug-2006	14 km E Churchill, Golf Balls Intertidal		58.769	-93.929
CAPOI	MHBEE052-07	CHU06-BEE-052	JX830973	639	2	2	1	University of Manitoba, J. B. Wallis Museum of Entomology	Arthropoda	Insecta	Hymenoptera	Apidae	Apinae	Bombus	Bombus sylvicola	07-Aug-2006	14 km E Churchill, Golf Balls Intertidal		58.769	-93.929
CAPOI	MHBEE053-07	CHU06-BEE-053	JX832832	658	0	2	1	University of Manitoba, J. B. Wallis Museum of Entomology	Arthropoda	Insecta	Hymenoptera	Apidae	Apinae	Bombus	Bombus sylvicola	06-Aug-2006	16 km E Churchill, Bird Cove		58.771	-93.843
CAPOI	MHBEE056-07	CHU06-BEE-056	JX830137	658	0	2	1	University of Manitoba, J. B. Wallis Museum of Entomology	Arthropoda	Insecta	Hymenoptera	Apidae	Apinae	Bombus	Bombus polaris	11-Aug-2006	5 km ESE Churchill, N of airport		58.759	-94.065
CAPOI	MHBEE058-07	CHU06-BEE-058	JX830545	658	0	2	1	University of Manitoba, J. B. Wallis Museum of Entomology	Arthropoda	Insecta	Hymenoptera	Apidae	Apinae	Bombus	Bombus polaris	06-Aug-2006	16 km E Churchill, Bird Cove		58.771	-93.843
CAPOI	MHBEE059-07	CHU06-BEE-059	JX833457	658	0	2	1	University of Manitoba, J. B. Wallis Museum of Entomology	Arthropoda	Insecta	Hymenoptera	Apidae	Apinae	Bombus	Bombus frigidus	06-Aug-2006	26 km SE Churchill, Twin Lakes, cabin		58.629	-93.798
CAPOI	MHBEE060-07	CHU06-BEE-060	JX829147	658	0	2	1	University of Manitoba, J. B. Wallis Museum of Entomology	Arthropoda	Insecta	Hymenoptera	Apidae	Apinae	Bombus	Bombus frigidus	15-Aug-2006	Vicinity of Churchill, Grain Elevators		58.776	-94.188
CAPOI	MHBEE064-07	CHU06-BEE-064	JX831201	647	1	2	1	University of Manitoba, J. B. Wallis Museum of Entomology	Arthropoda	Insecta	Hymenoptera	Apidae	Apinae	Bombus	Bombus jonellus	06-Aug-2006	26 km SE Churchill, Twin Lakes, cabin		58.629	-93.798
CAPOI	MHBEE065-07	CHU06-BEE-065	JX832767	658	0	2	1	University of Manitoba, J. B. Wallis Museum of Entomology	Arthropoda	Insecta	Hymenoptera	Apidae	Apinae	Bombus	Bombus frigidus	16-Aug-2006	4 km SE Churchill, Akudlik Marsh		58.746	-94.113
CAPOI	MHBEE066-07	CHU06-BEE-066	JX830450	658	1	2	1	University of Manitoba, J. B. Wallis Museum of Entomology	Arthropoda	Insecta	Hymenoptera	Apidae	Apinae	Bombus	Bombus sylvicola	11-Aug-2006	5 km ESE Churchill, N of airport		58.759	-94.065
CAPOI	MHBEE067-07	CHU06-BEE-067	JX831614	626	0	2	1	University of Manitoba, J. B. Wallis Museum of Entomology	Arthropoda	Insecta	Hymenoptera	Apidae	Apinae	Bombus	Bombus fernaldae	16-Aug-2006	4 km SE Churchill, Akudlik Marsh		58.746	-94.113
CAPOI	MHBEE068-07	CHU06-BEE-068	JX828825	654	0	2	1	University of Manitoba, J. B. Wallis Museum of Entomology	Arthropoda	Insecta	Hymenoptera	Apidae	Apinae	Bombus	Bombus sylvicola	06-Aug-2006	16 km E Churchill, Bird Cove		58.771	-93.843
CAPOI	MHBEE070-07	CHU06-BEE-070	JX831879	640	1	2	1	University of Manitoba, J. B. Wallis Museum of Entomology	Arthropoda	Insecta	Hymenoptera	Apidae	Apinae	Bombus	Bombus frigidus	16-Aug-2006	4 km SE Churchill, Akudlik Marsh		58.746	-94.113
CAPOI	MHBEE071-07	CHU06-BEE-071	JX830233	658	0	2	1	University of Manitoba, J. B. Wallis Museum of Entomology	Arthropoda	Insecta	Hymenoptera	Apidae	Apinae	Bombus	Bombus sylvicola	09-Aug-2006	16 km E Churchill, Bird Cove	4km NE CNSC	58.771	-93.842
CAPOI	MHBEE072-07	CHU06-BEE-072	JX829732	658	0	2	1	University of Manitoba, J. B. Wallis Museum of Entomology	Arthropoda	Insecta	Hymenoptera	Apidae	Apinae	Bombus	Bombus sylvicola	11-Aug-2006	10 km E Churchill, Launch Road		58.755	-93.998
CAPOI	MHBEE073-07	CHU06-BEE-073	JX832483	658	0	2	1	University of Manitoba, J. B. Wallis Museum of Entomology	Arthropoda	Insecta	Hymenoptera	Apidae	Apinae	Bombus	Bombus polaris	11-Aug-2006	10 km E Churchill, Launch Road		58.755	-93.998
CAPOI	MHBEE074-07	CHU06-BEE-074	JX831415	658	0	2	1	University of Manitoba, J. B. Wallis Museum of Entomology	Arthropoda	Insecta	Hymenoptera	Apidae	Apinae	Bombus	Bombus sylvicola	11-Aug-2006	10 km E Churchill, Launch Road		58.755	-93.998
CAPOI	MHBEE075-07	CHU06-BEE-075	JX831869	655	0	2	1	University of Manitoba, J. B. Wallis Museum of Entomology	Arthropoda	Insecta	Hymenoptera	Apidae	Apinae	Bombus	Bombus sylvicola	07-Aug-2006	16 km E Churchill, Bird Cove	4km NE CNSC	58.77	-93.842
CAPOI	MHBEE076-07	CHU06-BEE-076	JX828507	658	0	2	1	University of Manitoba, J. B. Wallis Museum of Entomology	Arthropoda	Insecta	Hymenoptera	Apidae	Apinae	Bombus	Bombus sylvicola	07-Aug-2006	16 km E Churchill, Bird Cove	4km NE CNSC	58.77	-93.842
CAPOI	MHBEE077-07	CHU06-BEE-077	JX829309	658	0	2	1	University of Manitoba, J. B. Wallis Museum of Entomology	Arthropoda	Insecta	Hymenoptera	Apidae	Apinae	Bombus	Bombus polaris	11-Aug-2006	10 km E Churchill, Launch Road		58.755	-93.998
CAPOI	MHBEE078-07	CHU06-BEE-078	JX830929	658	0	2	1	University of Manitoba, J. B. Wallis Museum of Entomology	Arthropoda	Insecta	Hymenoptera	Apidae	Apinae	Bombus	Bombus sylvicola	11-Aug-2006	10 km E Churchill, Launch Road		58.755	-93.998
CAPOI	MHBEE080-07	CHU06-BEE-080	JX828963	658	0	2	1	University of Manitoba, J. B. Wallis Museum of Entomology	Arthropoda	Insecta	Hymenoptera	Apidae	Apinae	Bombus	Bombus polaris	11-Aug-2006	10 km E Churchill, Launch Road		58.755	-93.998
CAPOI	MHBEE081-07	CHU06-BEE-081	JX829973	593	0	2	1	University of Manitoba, J. B. Wallis Museum of Entomology	Arthropoda	Insecta	Hymenoptera	Apidae	Apinae	Bombus	Bombus fernaldae	11-Aug-2006	10 km E Churchill, Launch Road		58.755	-93.998
CAPOI	MHBEE082-07	CHU06-BEE-082	JX832113	658	0	2	1	University of Manitoba, J. B. Wallis Museum of Entomology	Arthropoda	Insecta	Hymenoptera	Apidae	Apinae	Bombus	Bombus flavifrons	11-Aug-2006	10 km E Churchill, Launch Road		58.755	-93.998
CAPOI	MHBEE083-07	CHU06-BEE-083	JX830711	658	0	2	1	University of Manitoba, J. B. Wallis Museum of Entomology	Arthropoda	Insecta	Hymenoptera	Apidae	Apinae	Bombus	Bombus sylvicola	10-Aug-2006	23 km E Churchill, Malcolm Ramsay Lake		58.731	-93.78
CAPOI	MHBEE084-07	CHU06-BEE-084	JX829557	658	0	2	1	University of Manitoba, J. B. Wallis Museum of Entomology	Arthropoda	Insecta	Hymenoptera	Apidae	Apinae	Bombus	Bombus sylvicola	09-Aug-2006	16 km SW Churchill, Churchill River Pump House		58.626	-94.228
CAPOI	MHBEE087-07	CHU06-BEE-087	JX832664	658	0	2	1	University of Manitoba, J. B. Wallis Museum of Entomology	Arthropoda	Insecta	Hymenoptera	Apidae	Apinae	Bombus	Bombus sylvicola	10-Aug-2006	23 km E Churchill, Malcolm Ramsay Lake		58.731	-93.78
CAPOI	MHBEE090-07	CHU06-BEE-090	JX832463	658	0	2	1	University of Manitoba, J. B. Wallis Museum of Entomology	Arthropoda	Insecta	Hymenoptera	Apidae	Apinae	Bombus	Bombus sylvicola	09-Aug-2006	16 km SW Churchill, Churchill River Pump House		58.626	-94.228
CAPOI	MHBEE091-07	CHU06-BEE-091	JX831467	644	0	2	1	University of Manitoba, J. B. Wallis Museum of Entomology	Arthropoda	Insecta	Hymenoptera	Apidae	Apinae	Bombus	Bombus polaris	09-Aug-2006	16 km E Churchill, Bird Cove	4km NE CNSC	58.771	-93.842
CAPOI	MHBEE092-07	CHU06-BEE-092	JX828560	658	0	2	1	University of Manitoba, J. B. Wallis Museum of Entomology	Arthropoda	Insecta	Hymenoptera	Apidae	Apinae	Bombus	Bombus sylvicola	09-Aug-2006	16 km SW Churchill, Churchill River Pump House		58.626	-94.228
CAPOI	MHBEE094-07	CHU06-BEE-094	JX830103	658	0	2	1	University of Manitoba, J. B. Wallis Museum of Entomology	Arthropoda	Insecta	Hymenoptera	Apidae	Apinae	Bombus	Bombus sylvicola	09-Aug-2006	16 km E Churchill, Bird Cove	4km NE CNSC	58.771	-93.842
CAPOI	TWHYM025-09	MTHYM-0025	HM433005	658	0	2	1	Canadian National Collection of Insects, Arachnids and Nematodes	Arthropoda	Insecta	Hymenoptera	Crabronidae	Pemphredoninae	Pemphredon		21-Jul-2007	23 km E Churchill, Ramsay Creek		58.731	-93.78	10
CAPOI	TWHYM031-09	MTHYM-0031	GU675378	658	0	2	1	Canadian National Collection of Insects, Arachnids and Nematodes	Arthropoda	Insecta	Hymenoptera	Crabronidae	Crabroninae	Trypoxylon	Trypoxylon frigidum	07-Mar-2007	26 km SE Churchill, Twin Lakes		58.63	-93.819	34
CAPOI	TWHYM034-09	MTHYM-0034	HM433006	658	0	2	1	Canadian National Collection of Insects, Arachnids and Nematodes	Arthropoda	Insecta	Hymenoptera	Crabronidae	Crabroninae	Rhopalum		07-Mar-2007	26 km SE Churchill, Twin Lakes		58.63	-93.819	34
CAPOI	TWHYM089-09	07PROBE-4254	GU675386	658	0	2	1	Biodiversity Institute of Ontario	Arthropoda	Insecta	Hymenoptera	Crabronidae	Crabroninae	Trypoxylon	Trypoxylon frigidum	08-Aug-2007	5 km E Churchill, Gun Range	pitfall trap	58.757	-93.984	10
CAPOI	WSPAH039-06	CHU05-WSP-039	JX833444	652	0	2	1	University of Manitoba, J. B. Wallis Museum of Entomology	Arthropoda	Insecta	Hymenoptera	Crabronidae	Pemphredoninae	Pemphredon		02-Aug-2005	22 km E Churchill, CNSC	(Fan Trap)	58.738	-93.819	16
CBRAA	ASWA001-08	06-PROBE-4381	JX831978	606	0	2	1	Biodiversity Institute of Ontario	Arthropoda	Insecta	Hymenoptera	Braconidae	Aphidiinae			17-Aug-2006	unspecified locality		58.74	-93.82
CBRAA	ASWA002-08	06-PROBE-4382	JX828782	597	0	2	1	Biodiversity Institute of Ontario	Arthropoda	Insecta	Hymenoptera	Braconidae	Aphidiinae	Aphidius		17-Aug-2006	unspecified locality		58.74	-93.82
CBRAA	ASWA024-08	06-PROBE-4404	JX831754	657	0	2	1	Biodiversity Institute of Ontario	Arthropoda	Insecta	Hymenoptera	Braconidae	Braconinae			17-Aug-2006	unspecified locality		58.74	-93.82
CBRAA	ASWA031-08	06-PROBE-4411	JX830122	614	0	2	1	Biodiversity Institute of Ontario	Arthropoda	Insecta	Hymenoptera	Braconidae	Euphorinae			17-Aug-2006	unspecified locality		58.74	-93.82
CBRAA	ASWA040-08	06-PROBE-4420	JX829896	580	0	2	1	Biodiversity Institute of Ontario	Arthropoda	Insecta	Hymenoptera	Braconidae	Alysiinae	Dinotrema		17-Aug-2006	unspecified locality		58.74	-93.82
CBRAA	ASWA042-08	06-PROBE-4422	JX829100	291	0	1	1	Biodiversity Institute of Ontario	Arthropoda	Insecta	Hymenoptera	Braconidae	Aphidiinae			20-Aug-2006	23 km E Churchill, Ramsay Creek		58.731	-93.78	10
CBRAA	ASWA043-08	06-PROBE-4423	JX832601	252	1	1	1	Biodiversity Institute of Ontario	Arthropoda	Insecta	Hymenoptera	Braconidae	Aphidiinae			16-Aug-2006	4 km SE Churchill, Akudlik Marsh		58.75	-94.11	10
CBRAA	ASWA048-08	06-PROBE-4428	JX832819	610	1	2	1	Biodiversity Institute of Ontario	Arthropoda	Insecta	Hymenoptera	Braconidae	Alysiinae	Dinotrema	Dinotrema jft01	17-Aug-2006	26 km SE Churchill, Twin Lakes burn site		58.617	-93.812	38
CBRAA	ASWA049-08	06-PROBE-4429	JX831179	657	0	2	1	Biodiversity Institute of Ontario	Arthropoda	Insecta	Hymenoptera	Braconidae	Aphidiinae			17-Aug-2006	26 km SE Churchill, Twin Lakes burn site		58.617	-93.812	38
CBRAA	ASWA055-08	06-PROBE-4435	JX830268	562	0	2	1	Biodiversity Institute of Ontario	Arthropoda	Insecta	Hymenoptera	Braconidae	Alysiinae	Dinotrema	Dinotrema jft12	17-Aug-2006	26 km SE Churchill, Twin Lakes burn site		58.617	-93.812	38
CBRAA	ASWA057-08	06-PROBE-4437	JX828819	657	0	2	1	Biodiversity Institute of Ontario	Arthropoda	Insecta	Hymenoptera	Braconidae	Alysiinae	Dinotrema	Dinotrema jft03	17-Aug-2006	26 km SE Churchill, Twin Lakes burn site		58.617	-93.812	38
CBRAA	ASWA062-08	06-PROBE-4442	JX831409	657	0	2	0	Biodiversity Institute of Ontario	Arthropoda	Insecta	Hymenoptera	Braconidae	Cheloninae			17-Aug-2006	26 km SE Churchill, Twin Lakes burn site		58.617	-93.812	38
CBRAA	ASWA063-08	06-PROBE-4443	JX831005	657	0	2	0	Biodiversity Institute of Ontario	Arthropoda	Insecta	Hymenoptera	Braconidae	Cheloninae			17-Aug-2006	26 km SE Churchill, Twin Lakes burn site		58.617	-93.812	38
CBRAA	ASWA070-08	06-PROBE-4450	JX832301	655	0	2	1	Biodiversity Institute of Ontario	Arthropoda	Insecta	Hymenoptera	Braconidae	Aphidiinae	Praon		17-Aug-2006	26 km SE Churchill, Twin Lakes burn site		58.617	-93.812	38
CBRAA	ASWA078-08	06-PROBE-4458	JX830700	623	0	2	1	Biodiversity Institute of Ontario	Arthropoda	Insecta	Hymenoptera	Braconidae	Aphidiinae			17-Aug-2006	26 km SE Churchill, Twin Lakes burn site		58.617	-93.812	38
CBRAA	ASWA079-08	06-PROBE-4459	JX829378	657	0	2	1	Biodiversity Institute of Ontario	Arthropoda	Insecta	Hymenoptera	Braconidae	Alysiinae	Dinotrema	Dinotrema jft01	17-Aug-2006	26 km SE Churchill, Twin Lakes burn site		58.617	-93.812	38
CBRAA	ASWA084-08	06-PROBE-4464	JX832618	285	0	1	1	Biodiversity Institute of Ontario	Arthropoda	Insecta	Hymenoptera	Braconidae	Alysiinae	Dinotrema	Dinotrema jft01	17-Aug-2006	26 km SE Churchill, Twin Lakes burn site		58.617	-93.812	38
CBRAA	ASWA086-08	06-PROBE-4466	JX830965	631	0	2	1	Biodiversity Institute of Ontario	Arthropoda	Insecta	Hymenoptera	Braconidae	Aphidiinae			17-Aug-2006	26 km SE Churchill, Twin Lakes burn site		58.617	-93.812	38
CBRAA	ASWA089-08	06-PROBE-4469	JX831682	576	0	2	1	Biodiversity Institute of Ontario	Arthropoda	Insecta	Hymenoptera	Braconidae	Orgilinae	Orgilus		17-Aug-2006	26 km SE Churchill, Twin Lakes burn site		58.617	-93.812	38
CBRAA	ASWA090-08	06-PROBE-4470	JX833234	291	0	1	1	Biodiversity Institute of Ontario	Arthropoda	Insecta	Hymenoptera	Braconidae	Alysiinae	Dinotrema	Dinotrema jft07	17-Aug-2006	26 km SE Churchill, Twin Lakes burn site		58.617	-93.812	38
CBRAA	ASWA094-08	06-PROBE-4474	JX831790	657	0	2	1	Biodiversity Institute of Ontario	Arthropoda	Insecta	Hymenoptera	Braconidae	Aphidiinae			17-Aug-2006	26 km SE Churchill, Twin Lakes burn site		58.617	-93.812	38
CBRAA	ASWA097-08	06-PROBE-4477	JX831461	657	0	2	1	Biodiversity Institute of Ontario	Arthropoda	Insecta	Hymenoptera	Braconidae	Alysiinae	Dinotrema	Dinotrema jft01	17-Aug-2006	26 km SE Churchill, Twin Lakes burn site		58.617	-93.812	38
CBRAA	ASWA1037-08	07PROBE-20369	JX831889	629	3	2	1	Biodiversity Institute of Ontario	Arthropoda	Insecta	Hymenoptera	Braconidae	Orgilinae	Orgilus		2007	10 km ESE Churchill, Launch Road near A-frame		58.755	-93.998
CBRAA	ASWA1038-08	07PROBE-20370	JX829565	636	1	2	1	Biodiversity Institute of Ontario	Arthropoda	Insecta	Hymenoptera	Braconidae	Ichneutinae			2007	10 km ESE Churchill, Launch Road near A-frame		58.755	-93.998
CBRAA	ASWA1039-08	07PROBE-20371	JX829443	631	1	2	1	Biodiversity Institute of Ontario	Arthropoda	Insecta	Hymenoptera	Braconidae	Orgilinae	Orgilus		2007	10 km ESE Churchill, Launch Road near A-frame		58.755	-93.998
CBRAA	ASWA104-08	06-PROBE-4484	JX832614	657	0	2	1	Biodiversity Institute of Ontario	Arthropoda	Insecta	Hymenoptera	Braconidae	Alysiinae	Dinotrema	Dinotrema jft17	17-Aug-2006	26 km SE Churchill, Twin Lakes burn site		58.617	-93.812	38
CBRAA	ASWA1040-08	07PROBE-20372	JX833010	615	0	2	1	Biodiversity Institute of Ontario	Arthropoda	Insecta	Hymenoptera	Braconidae	Alysiinae	Alysia		2007	10 km ESE Churchill, Launch Road near A-frame		58.755	-93.998
CBRAA	ASWA1041-08	07PROBE-20373	JX840776 *	639	1	2	1	Biodiversity Institute of Ontario	Arthropoda	Insecta	Hymenoptera	Braconidae	Agathidinae			2007	10 km ESE Churchill, Launch Road near A-frame		58.755	-93.998
CBRAA	ASWA1042-08	07PROBE-20374	JX828831	621	2	2	1	Biodiversity Institute of Ontario	Arthropoda	Insecta	Hymenoptera	Braconidae	Orgilinae	Orgilus		2007	10 km ESE Churchill, Launch Road near A-frame		58.755	-93.998
CBRAA	ASWA1043-08	07PROBE-20375	JX830567	635	3	2	1	Biodiversity Institute of Ontario	Arthropoda	Insecta	Hymenoptera	Braconidae	Braconinae			2007	10 km ESE Churchill, Launch Road near A-frame		58.755	-93.998
CBRAA	ASWA1044-08	07PROBE-20376	JX828904	629	0	2	1	Biodiversity Institute of Ontario	Arthropoda	Insecta	Hymenoptera	Braconidae	Alysiinae	Alysia	Alysia jft01	2007	10 km ESE Churchill, Launch Road near A-frame		58.755	-93.998
CBRAA	ASWA1045-08	07PROBE-20377	JX829426	657	0	2	1	Biodiversity Institute of Ontario	Arthropoda	Insecta	Hymenoptera	Braconidae	Orgilinae	Orgilus		2007	10 km ESE Churchill, Launch Road near A-frame		58.755	-93.998
CBRAA	ASWA1046-08	07PROBE-20378	JX830194	657	6	2	1	Biodiversity Institute of Ontario	Arthropoda	Insecta	Hymenoptera	Braconidae	Orgilinae	Orgilus		2007	10 km ESE Churchill, Launch Road near A-frame		58.755	-93.998
CBRAA	ASWA1047-08	07PROBE-20379	JX829224	629	0	2	1	Biodiversity Institute of Ontario	Arthropoda	Insecta	Hymenoptera	Braconidae	Alysiinae	Alysia	Alysia jft01	2007	10 km ESE Churchill, Launch Road near A-frame		58.755	-93.998
CBRAA	ASWA1048-08	07PROBE-20380	JX829295	623	0	2	1	Biodiversity Institute of Ontario	Arthropoda	Insecta	Hymenoptera	Braconidae	Alysiinae	Alysia	Alysia jft01	2007	10 km ESE Churchill, Launch Road near A-frame		58.755	-93.998
CBRAA	ASWA1049-08	07PROBE-20381	JX833363	629	2	2	1	Biodiversity Institute of Ontario	Arthropoda	Insecta	Hymenoptera	Braconidae	Alysiinae	Alysia	Alysia jft01	2007	10 km ESE Churchill, Launch Road near A-frame		58.755	-93.998
CBRAA	ASWA1050-08	07PROBE-20382	JX832891	611	0	2	1	Biodiversity Institute of Ontario	Arthropoda	Insecta	Hymenoptera	Braconidae	Orgilinae	Orgilus		2007	10 km ESE Churchill, Launch Road near A-frame		58.755	-93.998
CBRAA	ASWA1051-08	07PROBE-20383	JX828869	621	0	2	1	Biodiversity Institute of Ontario	Arthropoda	Insecta	Hymenoptera	Braconidae	Orgilinae	Orgilus		2007	10 km ESE Churchill, Launch Road near A-frame		58.755	-93.998
CBRAA	ASWA1052-08	07PROBE-20384	JX833092	631	0	2	1	Biodiversity Institute of Ontario	Arthropoda	Insecta	Hymenoptera	Braconidae	Ichneutinae			2007	10 km ESE Churchill, Launch Road near A-frame		58.755	-93.998
CBRAA	ASWA1053-08	07PROBE-20385	JX833468	629	0	2	1	Biodiversity Institute of Ontario	Arthropoda	Insecta	Hymenoptera	Braconidae	Alysiinae	Alysia	Alysia jft01	2007	10 km ESE Churchill, Launch Road near A-frame		58.755	-93.998
CBRAA	ASWA1054-08	07PROBE-20386	JX829574	629	0	2	1	Biodiversity Institute of Ontario	Arthropoda	Insecta	Hymenoptera	Braconidae	Orgilinae	Orgilus		2007	10 km ESE Churchill, Launch Road near A-frame		58.755	-93.998
CBRAA	ASWA1055-08	07PROBE-20387	JX830865	631	0	2	1	Biodiversity Institute of Ontario	Arthropoda	Insecta	Hymenoptera	Braconidae	Braconinae			2007	10 km ESE Churchill, Launch Road near A-frame		58.755	-93.998
CBRAA	ASWA1056-08	07PROBE-20388	JX832966	629	0	2	1	Biodiversity Institute of Ontario	Arthropoda	Insecta	Hymenoptera	Braconidae	Alysiinae	Alysia	Alysia jft01	2007	10 km ESE Churchill, Launch Road near A-frame		58.755	-93.998
CBRAA	ASWA1057-08	07PROBE-20389	JX828926	629	0	2	1	Biodiversity Institute of Ontario	Arthropoda	Insecta	Hymenoptera	Braconidae	Orgilinae	Orgilus		2007	10 km ESE Churchill, Launch Road near A-frame		58.755	-93.998
CBRAA	ASWA1059-08	07PROBE-20391	JX831062	655	2	2	1	Biodiversity Institute of Ontario	Arthropoda	Insecta	Hymenoptera	Braconidae	Braconinae			2007	10 km ESE Churchill, Launch Road near A-frame		58.755	-93.998
CBRAA	ASWA1072-08	07PROBE-20404	JX832482	657	0	2	1	Biodiversity Institute of Ontario	Arthropoda	Insecta	Hymenoptera	Braconidae	Alysiinae	Dinotrema		2007	26 km SE Churchill, Twin Lakes		58.63	-93.819	34
CBRAA	ASWA1073-08	07PROBE-20405	JX829741	657	1	2	1	Biodiversity Institute of Ontario	Arthropoda	Insecta	Hymenoptera	Braconidae	Alysiinae			2007	26 km SE Churchill, Twin Lakes		58.63	-93.819	34
CBRAA	ASWA1074-08	07PROBE-20406	JX831782	657	1	2	1	Biodiversity Institute of Ontario	Arthropoda	Insecta	Hymenoptera	Braconidae	Orgilinae	Orgilus		2007	26 km SE Churchill, Twin Lakes		58.63	-93.819	34
CBRAA	ASWA1075-08	07PROBE-20407	JX830131	631	2	2	1	Biodiversity Institute of Ontario	Arthropoda	Insecta	Hymenoptera	Braconidae	Orgilinae	Orgilus		2007	26 km SE Churchill, Twin Lakes		58.63	-93.819	34
CBRAA	ASWA1076-08	07PROBE-20408	JX828927	631	0	2	1	Biodiversity Institute of Ontario	Arthropoda	Insecta	Hymenoptera	Braconidae	Braconinae			2007	26 km SE Churchill, Twin Lakes		58.63	-93.819	34
CBRAA	ASWA123-08	06-PROBE-4503	JX832268	657	0	2	1	Biodiversity Institute of Ontario	Arthropoda	Insecta	Hymenoptera	Braconidae	Aphidiinae	Praon		15-Aug-2006	26 km SE Churchill, Twin Lakes burn site		58.617	-93.812	38
CBRAA	ASWA130-08	06-PROBE-4510	JX832095	657	0	2	1	Biodiversity Institute of Ontario	Arthropoda	Insecta	Hymenoptera	Braconidae	Aphidiinae			20-Aug-2006	23 km SE Churchill, Twin Lakes Road fen		58.661	-93.832	20
CBRAA	ASWA133-08	06-PROBE-4513	JX830080	657	0	2	1	Biodiversity Institute of Ontario	Arthropoda	Insecta	Hymenoptera	Braconidae	Helconinae			20-Aug-2006	23 km E Churchill, Ramsay Creek		58.731	-93.78	10
CBRAA	ASWA136-08	06-PROBE-4516	JX828658	657	0	2	1	Biodiversity Institute of Ontario	Arthropoda	Insecta	Hymenoptera	Braconidae	Aphidiinae	Praon		20-Aug-2006	23 km E Churchill, Ramsay Creek		58.731	-93.78	10
CBRAA	ASWA141-08	06-PROBE-4521	JX832874	657	0	2	1	Biodiversity Institute of Ontario	Arthropoda	Insecta	Hymenoptera	Braconidae	Aphidiinae	Praon		20-Aug-2006	23 km E Churchill, Ramsay Creek		58.731	-93.78	10
CBRAA	ASWA142-08	06-PROBE-4522	JX832315	657	0	2	1	Biodiversity Institute of Ontario	Arthropoda	Insecta	Hymenoptera	Braconidae	Aphidiinae			20-Aug-2006	23 km E Churchill, Ramsay Creek		58.731	-93.78	10
CBRAA	ASWA144-08	06-PROBE-4524	JX832843	657	0	2	1	Biodiversity Institute of Ontario	Arthropoda	Insecta	Hymenoptera	Braconidae	Braconinae			20-Aug-2006	23 km E Churchill, Ramsay Creek		58.731	-93.78	10
CBRAA	ASWA151-08	06-PROBE-4531	JX830283	643	0	2	1	Biodiversity Institute of Ontario	Arthropoda	Insecta	Hymenoptera	Braconidae	Braconinae			20-Aug-2006	23 km E Churchill, Ramsay Creek		58.731	-93.78	10
CBRAA	ASWA163-08	06-PROBE-4543	JX832140	646	0	2	1	Biodiversity Institute of Ontario	Arthropoda	Insecta	Hymenoptera	Braconidae	Alysiinae	Dinotrema		20-Aug-2006	23 km E Churchill, Ramsay Creek		58.731	-93.78	10
CBRAA	ASWA178-08	06-PROBE-4558	JX830620	657	0	2	1	Biodiversity Institute of Ontario	Arthropoda	Insecta	Hymenoptera	Braconidae	Orgilinae			06-Aug-2006	26 km SE Churchill, Twin Lakes		58.63	-93.819	34
CBRAA	ASWA786-08	07PROBE-20118	JX828847	657	0	2	0	Biodiversity Institute of Ontario	Arthropoda	Insecta	Hymenoptera	Braconidae	Cheloninae			2007	26 km SE Churchill, Twin Lakes		58.63	-93.819	34
CBRAA	ASWA794-08	07PROBE-20126	JX831954	657	0	2	0	Biodiversity Institute of Ontario	Arthropoda	Insecta	Hymenoptera	Braconidae	Orgilinae			2007	26 km SE Churchill, Twin Lakes		58.63	-93.819	34
CBRAA	ASWA797-08	07PROBE-20129	JX831723	657	0	2	0	Biodiversity Institute of Ontario	Arthropoda	Insecta	Hymenoptera	Braconidae				2007	26 km SE Churchill, Twin Lakes		58.63	-93.819	34
CBRAA	ASWA798-08	07PROBE-20130	JX832787	657	1	2	0	Biodiversity Institute of Ontario	Arthropoda	Insecta	Hymenoptera	Braconidae	Cheloninae	Chelonus	Chelonus jft01	2007	26 km SE Churchill, Twin Lakes		58.63	-93.819	34
CBRAA	ASWA807-08	07PROBE-20139	JX829784	657	0	2	0	Biodiversity Institute of Ontario	Arthropoda	Insecta	Hymenoptera	Braconidae	Braconinae			2007	26 km SE Churchill, Twin Lakes		58.63	-93.819	34
CBRAA	ASWA808-08	07PROBE-20140	JX833044	657	1	2	0	Biodiversity Institute of Ontario	Arthropoda	Insecta	Hymenoptera	Braconidae	Orgilinae	Orgilus		2007	26 km SE Churchill, Twin Lakes		58.63	-93.819	34
CBRAA	ASWA814-08	07PROBE-20146	JX833254	655	2	2	0	Biodiversity Institute of Ontario	Arthropoda	Insecta	Hymenoptera	Braconidae	Orgilinae	Orgilus		2007	26 km SE Churchill, Twin Lakes		58.63	-93.819	34
CBRAA	ASWA823-08	07PROBE-20155	JX832284	626	2	2	0	Biodiversity Institute of Ontario	Arthropoda	Insecta	Hymenoptera	Braconidae	Braconinae			2007	26 km SE Churchill, Twin Lakes		58.63	-93.819	34
CBRAA	ASWA827-08	07PROBE-20159	JX828837	657	0	2	0	Biodiversity Institute of Ontario	Arthropoda	Insecta	Hymenoptera	Braconidae	Cheloninae			2007	26 km SE Churchill, Twin Lakes		58.63	-93.819	34
CBRAA	ASWA828-08	07PROBE-20160	JX830258	657	1	2	0	Biodiversity Institute of Ontario	Arthropoda	Insecta	Hymenoptera	Braconidae	Alysiinae			2007	26 km SE Churchill, Twin Lakes		58.63	-93.819	34
CBRAA	ASWA829-08	07PROBE-20161	JX829399	657	1	2	0	Biodiversity Institute of Ontario	Arthropoda	Insecta	Hymenoptera	Braconidae	Orgilinae	Orgilus		2007	26 km SE Churchill, Twin Lakes		58.63	-93.819	34
CBRAA	ASWA830-08	07PROBE-20162	JX833162	620	0	2	0	Biodiversity Institute of Ontario	Arthropoda	Insecta	Hymenoptera	Braconidae	Orgilinae	Orgilus		2007	26 km SE Churchill, Twin Lakes		58.63	-93.819	34
CBRAA	ASWA833-08	07PROBE-20165	JX830460	657	3	2	0	Biodiversity Institute of Ontario	Arthropoda	Insecta	Hymenoptera	Braconidae	Alysiinae			2007	26 km SE Churchill, Twin Lakes		58.63	-93.819	34
CBRAA	ASWA835-08	07PROBE-20167	JX829113	657	1	2	0	Biodiversity Institute of Ontario	Arthropoda	Insecta	Hymenoptera	Braconidae				2007	26 km SE Churchill, Twin Lakes		58.63	-93.819	34
CBRAA	ASWA836-08	07PROBE-20168	JX832123	657	0	2	0	Biodiversity Institute of Ontario	Arthropoda	Insecta	Hymenoptera	Braconidae	Orgilinae	Orgilus		2007	26 km SE Churchill, Twin Lakes		58.63	-93.819	34
CBRAA	ASWA838-08	07PROBE-20170	JX832205	640	1	2	0	Biodiversity Institute of Ontario	Arthropoda	Insecta	Hymenoptera	Braconidae	Orgilinae	Orgilus		2007	26 km SE Churchill, Twin Lakes		58.63	-93.819	34
CBRAA	ASWA839-08	07PROBE-20171	JX829719	657	2	2	0	Biodiversity Institute of Ontario	Arthropoda	Insecta	Hymenoptera	Braconidae	Alysiinae	Alysia		2007	26 km SE Churchill, Twin Lakes		58.63	-93.819	34
CBRAA	ASWA844-08	07PROBE-20176	JX829808	630	2	2	0	Biodiversity Institute of Ontario	Arthropoda	Insecta	Hymenoptera	Braconidae	Braconinae			2007	26 km SE Churchill, Twin Lakes		58.63	-93.819	34
CBRAA	ASWA845-08	07PROBE-20177	JX832873	657	1	2	0	Biodiversity Institute of Ontario	Arthropoda	Insecta	Hymenoptera	Braconidae	Ichneutinae			2007	26 km SE Churchill, Twin Lakes		58.63	-93.819	34
CBRAA	ASWA846-08	07PROBE-20178	JX830539	657	5	2	0	Biodiversity Institute of Ontario	Arthropoda	Insecta	Hymenoptera	Braconidae	Braconinae			2007	26 km SE Churchill, Twin Lakes		58.63	-93.819	34
CBRAA	ASWA847-08	07PROBE-20179	JX832320	657	2	2	0	Biodiversity Institute of Ontario	Arthropoda	Insecta	Hymenoptera	Braconidae	Adeliinae			2007	26 km SE Churchill, Twin Lakes		58.63	-93.819	34
CBRAA	ASWA848-08	07PROBE-20180	JX829929	657	3	2	0	Biodiversity Institute of Ontario	Arthropoda	Insecta	Hymenoptera	Braconidae				2007	26 km SE Churchill, Twin Lakes		58.63	-93.819	34
CBRAA	ASWA849-08	07PROBE-20181	JX828936	657	6	2	0	Biodiversity Institute of Ontario	Arthropoda	Insecta	Hymenoptera	Braconidae	Alysiinae			2007	26 km SE Churchill, Twin Lakes		58.63	-93.819	34
CBRAA	ASWA850-08	07PROBE-20182	JX829020	641	1	2	0	Biodiversity Institute of Ontario	Arthropoda	Insecta	Hymenoptera	Braconidae	Alysiinae	Alysia		2007	26 km SE Churchill, Twin Lakes		58.63	-93.819	34
CBRAA	ASWA851-08	07PROBE-20183	JX828802	657	3	2	0	Biodiversity Institute of Ontario	Arthropoda	Insecta	Hymenoptera	Braconidae	Orgilinae	Orgilus		2007	26 km SE Churchill, Twin Lakes		58.63	-93.819	34
CBRAA	ASWA863-08	07PROBE-20195	JX829832	657	0	2	0	Biodiversity Institute of Ontario	Arthropoda	Insecta	Hymenoptera	Braconidae	Alysiinae	Phaenocarpa	Phaenocarpa jft04	2007	26 km SE Churchill, Twin Lakes		58.63	-93.819	34
CBRAA	ASWA866-08	07PROBE-20198	JX829026	657	0	2	0	Biodiversity Institute of Ontario	Arthropoda	Insecta	Hymenoptera	Braconidae	Cheloninae			2007	26 km SE Churchill, Twin Lakes		58.63	-93.819	34
CBRAA	ASWA868-08	07PROBE-20200	JX833023	657	2	2	0	Biodiversity Institute of Ontario	Arthropoda	Insecta	Hymenoptera	Braconidae	Orgilinae	Orgilus		2007	26 km SE Churchill, Twin Lakes		58.63	-93.819	34
CBRAA	ASWA872-08	07PROBE-20204	JX829851	657	2	2	0	Biodiversity Institute of Ontario	Arthropoda	Insecta	Hymenoptera	Braconidae				2007	26 km SE Churchill, Twin Lakes		58.63	-93.819	34
CBRAA	ASWA879-08	07PROBE-20211	JX831362	657	1	2	0	Biodiversity Institute of Ontario	Arthropoda	Insecta	Hymenoptera	Braconidae	Alysiinae			2007	26 km SE Churchill, Twin Lakes		58.63	-93.819	34
CBRAA	ASWA881-08	07PROBE-20213	JX833116	656	4	2	0	Biodiversity Institute of Ontario	Arthropoda	Insecta	Hymenoptera	Braconidae	Alysiinae	Alysia		2007	26 km SE Churchill, Twin Lakes		58.63	-93.819	34
CBRAA	ASWA882-08	07PROBE-20214	JX831573	657	0	2	0	Biodiversity Institute of Ontario	Arthropoda	Insecta	Hymenoptera	Braconidae	Orgilinae	Orgilus		2007	26 km SE Churchill, Twin Lakes		58.63	-93.819	34
CBRAA	ASWA883-08	07PROBE-20215	JX829411	657	2	2	0	Biodiversity Institute of Ontario	Arthropoda	Insecta	Hymenoptera	Braconidae	Cheloninae			2007	26 km SE Churchill, Twin Lakes		58.63	-93.819	34
CBRAA	ASWA884-08	07PROBE-20216	JX831424	657	1	2	0	Biodiversity Institute of Ontario	Arthropoda	Insecta	Hymenoptera	Braconidae	Alysiinae			2007	26 km SE Churchill, Twin Lakes		58.63	-93.819	34
CBRAA	ASWA885-08	07PROBE-20217	JX829221	657	3	2	0	Biodiversity Institute of Ontario	Arthropoda	Insecta	Hymenoptera	Braconidae				2007	26 km SE Churchill, Twin Lakes		58.63	-93.819	34
CBRAA	ASWA886-08	07PROBE-20218	JX832552	657	1	2	0	Biodiversity Institute of Ontario	Arthropoda	Insecta	Hymenoptera	Braconidae	Orgilinae	Orgilus		2007	26 km SE Churchill, Twin Lakes		58.63	-93.819	34
CBRAA	ASWA889-08	07PROBE-20221	JX829962	624	1	2	0	Biodiversity Institute of Ontario	Arthropoda	Insecta	Hymenoptera	Braconidae	Orgilinae	Orgilus		2007	26 km SE Churchill, Twin Lakes		58.63	-93.819	34
CBRAA	ASWA891-08	07PROBE-20223	JX831360	657	3	2	0	Biodiversity Institute of Ontario	Arthropoda	Insecta	Hymenoptera	Braconidae	Orgilinae	Orgilus		2007	26 km SE Churchill, Twin Lakes		58.63	-93.819	34
CBRAA	ASWA951-08	07PROBE-20283	JX831528	629	1	2	1	Biodiversity Institute of Ontario	Arthropoda	Insecta	Hymenoptera	Braconidae	Alysiinae	Alysia	Alysia jft01	2007	10 km ESE Churchill, Launch Road near A-frame		58.755	-93.998
CBRAA	ASWA952-08	07PROBE-20284	JX832619	637	2	2	1	Biodiversity Institute of Ontario	Arthropoda	Insecta	Hymenoptera	Braconidae	Alysiinae	Alysia	Alysia jft01	2007	10 km ESE Churchill, Launch Road near A-frame		58.755	-93.998
CBRAA	ASWA953-08	07PROBE-20285	JX833447	657	2	2	1	Biodiversity Institute of Ontario	Arthropoda	Insecta	Hymenoptera	Braconidae	Ichneutinae			2007	10 km ESE Churchill, Launch Road near A-frame		58.755	-93.998
CBRAA	ASWA954-08	07PROBE-20286	JX832347	631	2	2	1	Biodiversity Institute of Ontario	Arthropoda	Insecta	Hymenoptera	Braconidae	Orgilinae	Orgilus		2007	10 km ESE Churchill, Launch Road near A-frame		58.755	-93.998
CBRAA	ASWA955-08	07PROBE-20287	JX831255	657	1	2	1	Biodiversity Institute of Ontario	Arthropoda	Insecta	Hymenoptera	Braconidae	Alysiinae	Alysia		2007	10 km ESE Churchill, Launch Road near A-frame		58.755	-93.998
CBRAA	ASWA956-08	07PROBE-20288	JX831427	629	1	2	1	Biodiversity Institute of Ontario	Arthropoda	Insecta	Hymenoptera	Braconidae	Braconinae			2007	10 km ESE Churchill, Launch Road near A-frame		58.755	-93.998
CBRAA	ASWA957-08	07PROBE-20289	JX832223	657	3	2	1	Biodiversity Institute of Ontario	Arthropoda	Insecta	Hymenoptera	Braconidae	Ichneutinae			2007	10 km ESE Churchill, Launch Road near A-frame		58.755	-93.998
CBRAA	ASWA958-08	07PROBE-20290	JX832088	656	1	2	1	Biodiversity Institute of Ontario	Arthropoda	Insecta	Hymenoptera	Braconidae	Meteorinae	Meteorus		2007	10 km ESE Churchill, Launch Road near A-frame		58.755	-93.998
CBRAA	ASWA959-08	07PROBE-20291	JX831249	647	2	2	1	Biodiversity Institute of Ontario	Arthropoda	Insecta	Hymenoptera	Braconidae	Ichneutinae			2007	10 km ESE Churchill, Launch Road near A-frame		58.755	-93.998
CBRAA	ASWA960-08	07PROBE-20292	JX833514	647	0	2	1	Biodiversity Institute of Ontario	Arthropoda	Insecta	Hymenoptera	Braconidae	Ichneutinae			2007	10 km ESE Churchill, Launch Road near A-frame		58.755	-93.998
CBRAA	ASWA961-08	07PROBE-20293	JX832067	636	1	2	1	Biodiversity Institute of Ontario	Arthropoda	Insecta	Hymenoptera	Braconidae	Ichneutinae			2007	10 km ESE Churchill, Launch Road near A-frame		58.755	-93.998
CBRAA	ASWA962-08	07PROBE-20294	JX829725	657	3	2	1	Biodiversity Institute of Ontario	Arthropoda	Insecta	Hymenoptera	Braconidae	Braconinae			2007	10 km ESE Churchill, Launch Road near A-frame		58.755	-93.998
CBRAA	ASWA963-08	07PROBE-20295	JX831980	649	2	2	1	Biodiversity Institute of Ontario	Arthropoda	Insecta	Hymenoptera	Braconidae	Ichneutinae			2007	10 km ESE Churchill, Launch Road near A-frame		58.755	-93.998
CBRAA	ASWAS389-07	06-PROBE-3832	JX831989	590	0	2	1	Biodiversity Institute of Ontario	Arthropoda	Insecta	Hymenoptera	Braconidae	Aphidiinae			17-Aug-2006	23 km SE Churchill, Twin Lakes Road fen	Fen near the Churchill Northern Study Center	58.661	-93.832
CBRAA	ASWAS401-07	06-PROBE-3844	JX831562	589	0	2	1	Biodiversity Institute of Ontario	Arthropoda	Insecta	Hymenoptera	Braconidae	Aphidiinae			17-Aug-2006	26 km SE Churchill, Twin Lakes burn site		58.617	-93.812	38
CBRAA	ASWAS466-07	06-PROBE-3909	JX833430	593	1	2	0	Biodiversity Institute of Ontario	Arthropoda	Insecta	Hymenoptera	Braconidae	Meteorinae	Meteorus		17-Aug-2006	26 km SE Churchill, Twin Lakes burn site		58.617	-93.812	38
CBRAA	DSWAS738-07	06-PROBE-3437	JX833528	284	3	1	1	Biodiversity Institute of Ontario	Arthropoda	Insecta	Hymenoptera	Braconidae	Alysiinae	Alysia	Alysia sp.	2006	unspecified locality		58.74	-93.82
CBRAA	DSWAS739-07	06-PROBE-3438	JX833500	301	4	1	1	Biodiversity Institute of Ontario	Arthropoda	Insecta	Hymenoptera	Braconidae	Alysiinae	Alysia	Alysia sp.	2006	unspecified locality		58.74	-93.82
CBRAA	MHWSP051-06	CHU06-WSP-051	JX833084	633	0	2	1	University of Manitoba, J. B. Wallis Museum of Entomology	Arthropoda	Insecta	Hymenoptera	Braconidae	Alysiinae			2006	unspecified locality		58.74	-93.82
CBRAA	MHWSP069-06	CHU06-WSP-069	JX830617	615	0	2	1	University of Manitoba, J. B. Wallis Museum of Entomology	Arthropoda	Insecta	Hymenoptera	Braconidae	Braconinae			2006	unspecified locality		58.74	-93.82
CBRAA	MHWSP085-06	CHU06-WSP-085	JX829731	611	0	2	1	University of Manitoba, J. B. Wallis Museum of Entomology	Arthropoda	Insecta	Hymenoptera	Braconidae	Braconinae			2006	unspecified locality		58.74	-93.82
CBRAA	TWHYM050-09	06PROBE-1148	GU675424	630	0	2	1	Biodiversity Institute of Ontario	Arthropoda	Insecta	Hymenoptera	Braconidae	Alysiinae	Alysia	Alysia jft01	25-Aug-2006	22 km E Churchill, CNSC		58.738	-93.819	16
CBRAA	TWHYM051-09	06PROBE-1149	GU675426	621	0	2	1	Biodiversity Institute of Ontario	Arthropoda	Insecta	Hymenoptera	Braconidae	Alysiinae	Alysia	Alysia jft01	25-Aug-2006	22 km E Churchill, CNSC		58.738	-93.819	16
CBRAA	TWHYM053-09	06PROBE-1151	GU675427	658	0	2	1	Biodiversity Institute of Ontario	Arthropoda	Insecta	Hymenoptera	Braconidae	Alysiinae	Alysia	Alysia jft01	25-Aug-2006	22 km E Churchill, CNSC		58.738	-93.819	16
CBRAA	TWHYM054-09	06PROBE-1152	GU675425	658	0	2	1	Biodiversity Institute of Ontario	Arthropoda	Insecta	Hymenoptera	Braconidae	Alysiinae	Alysia	Alysia jft01	25-Aug-2006	22 km E Churchill, CNSC		58.738	-93.819	16
CBRAA	TWHYM062-09	06PROBE-1160	GU675429	658	0	2	1	Biodiversity Institute of Ontario	Arthropoda	Insecta	Hymenoptera	Braconidae	Orgilinae	Orgilus		23-Aug-2006	23 km E Churchill, Ramsay Creek		58.731	-93.78	10
CBRAA	TWHYM064-09	06PROBE-1162	GU675423	629	0	2	1	Biodiversity Institute of Ontario	Arthropoda	Insecta	Hymenoptera	Braconidae	Rogadinae	Aleiodes		23-Aug-2006	23 km E Churchill, Ramsay Creek		58.731	-93.78	10
CBRAA	TWHYM065-09	06PROBE-1163	HM433010	577	0	2	1	Biodiversity Institute of Ontario	Arthropoda	Insecta	Hymenoptera	Braconidae	Euphorinae			23-Aug-2006	23 km E Churchill, Ramsay Creek		58.731	-93.78	10
CBRAA	TWHYM069-09	06PROBE-1167	HM433011	658	0	2	1	Biodiversity Institute of Ontario	Arthropoda	Insecta	Hymenoptera	Braconidae	Rogadinae	Aleiodes		23-Aug-2006	23 km E Churchill, Ramsay Creek		58.731	-93.78	10
CBRAA	TWHYM070-09	06PROBE-1168	GU675428	658	0	2	1	Biodiversity Institute of Ontario	Arthropoda	Insecta	Hymenoptera	Braconidae	Meteorinae	Meteorus		23-Aug-2006	23 km E Churchill, Ramsay Creek		58.731	-93.78	10
CBRAA	WSPAH026-06	CHU05-WSP-026	JX830023	356	1	1	1	University of Manitoba, J. B. Wallis Museum of Entomology	Arthropoda	Insecta	Hymenoptera	Braconidae	Meteorinae	Meteorus		29-Aug-2005	22 km E Churchill, CNSC	(Malaise Trap)	58.738	-93.819	16
CBRAA	WSPAH054-06	CHU05-WSP-054	JX831152	650	0	2	1	University of Manitoba, J. B. Wallis Museum of Entomology	Arthropoda	Insecta	Hymenoptera	Braconidae	Cheloninae			01-Aug-2005	22 km E Churchill, CNSC	(Malaise Trap)	58.738	-93.819	16
CBRAB	ASWA1077-08	07PROBE-20409	JX832967	635	0	2	1	Biodiversity Institute of Ontario	Arthropoda	Insecta	Hymenoptera	Braconidae	Orgilinae	Orgilus		07-Jul-2007	26 km SE Churchill, Twin Lakes		58.632	-93.788
CBRAB	ASWA200-08	07PROBE-20002	JX829889	657	0	2	0	Biodiversity Institute of Ontario	Arthropoda	Insecta	Hymenoptera	Braconidae	Alysiinae	Alysia	Alysia jft01	28-Jul-2007	Wapusk National Park, unspecified locality	Wapusk National Park, SE Churchill	58.6	-93.2
CBRAB	ASWA203-08	07PROBE-20005	JX831611	657	0	2	0	Biodiversity Institute of Ontario	Arthropoda	Insecta	Hymenoptera	Braconidae	Alysiinae	Alysia	Alysia jft01	28-Jul-2007	Wapusk National Park, unspecified locality	Wapusk National Park, SE Churchill	58.6	-93.2
CBRAB	ASWA204-08	07PROBE-20006	JX832283	657	0	2	0	Biodiversity Institute of Ontario	Arthropoda	Insecta	Hymenoptera	Braconidae	Ichneutinae			28-Jul-2007	Wapusk National Park, unspecified locality	Wapusk National Park, SE Churchill	58.6	-93.2
CBRAB	ASWA212-08	07PROBE-20014	JX833236	657	0	2	0	Biodiversity Institute of Ontario	Arthropoda	Insecta	Hymenoptera	Braconidae	Alysiinae	Alysia	Alysia jft01	28-Jul-2007	Wapusk National Park, unspecified locality	Wapusk National Park, SE Churchill	58.6	-93.2
CBRAB	ASWA213-08	07PROBE-20015	JX831826	657	0	2	0	Biodiversity Institute of Ontario	Arthropoda	Insecta	Hymenoptera	Braconidae	Alysiinae			28-Jul-2007	Wapusk National Park, unspecified locality	Wapusk National Park, SE Churchill	58.6	-93.2
CBRAB	ASWA215-08	07PROBE-20017	JX830983	657	0	2	0	Biodiversity Institute of Ontario	Arthropoda	Insecta	Hymenoptera	Braconidae	Cheloninae			28-Jul-2007	Wapusk National Park, unspecified locality	Wapusk National Park, SE Churchill	58.6	-93.2
CBRAB	ASWA217-08	07PROBE-20019	JX831639	646	0	2	0	Biodiversity Institute of Ontario	Arthropoda	Insecta	Hymenoptera	Braconidae	Alysiinae	Alysia	Alysia jft01	28-Jul-2007	Wapusk National Park, unspecified locality	Wapusk National Park, SE Churchill	58.6	-93.2
CBRAB	ASWA218-08	07PROBE-20020	JX830373	646	0	2	0	Biodiversity Institute of Ontario	Arthropoda	Insecta	Hymenoptera	Braconidae	Alysiinae	Alysia	Alysia jft01	28-Jul-2007	Wapusk National Park, unspecified locality	Wapusk National Park, SE Churchill	58.6	-93.2
CBRAB	ASWA220-08	07PROBE-20022	JX832117	657	0	2	0	Biodiversity Institute of Ontario	Arthropoda	Insecta	Hymenoptera	Braconidae	Meteorinae	Meteorus		28-Jul-2007	Wapusk National Park, unspecified locality	Wapusk National Park, SE Churchill	58.6	-93.2
CBRAB	ASWA221-08	07PROBE-20023	JX831000	657	0	2	0	Biodiversity Institute of Ontario	Arthropoda	Insecta	Hymenoptera	Braconidae	Alysiinae	Alysia	Alysia jft01	28-Jul-2007	Wapusk National Park, unspecified locality	Wapusk National Park, SE Churchill	58.6	-93.2
CBRAB	ASWA227-08	07PROBE-20029	JX830472	657	0	2	0	Biodiversity Institute of Ontario	Arthropoda	Insecta	Hymenoptera	Braconidae	Alysiinae	Alysia	Alysia jft01	28-Jul-2007	Wapusk National Park, unspecified locality	Wapusk National Park, SE Churchill	58.6	-93.2
CBRAB	ASWA228-08	07PROBE-20030	JX829052	293	0	1	0	Biodiversity Institute of Ontario	Arthropoda	Insecta	Hymenoptera	Braconidae	Aphidiinae			28-Jul-2007	Wapusk National Park, unspecified locality	Wapusk National Park, SE Churchill	58.6	-93.2
CBRAB	ASWA232-08	07PROBE-20034	JX830642	657	0	2	0	Biodiversity Institute of Ontario	Arthropoda	Insecta	Hymenoptera	Braconidae	Alysiinae	Alysia	Alysia jft01	07-Jul-2007	26 km SE Churchill, Twin Lakes		58.632	-93.788
CBRAB	ASWA233-08	07PROBE-20035	JX829025	657	0	2	0	Biodiversity Institute of Ontario	Arthropoda	Insecta	Hymenoptera	Braconidae	Alysiinae	Dinotrema	Dinotrema jft01	07-Jul-2007	26 km SE Churchill, Twin Lakes		58.632	-93.788
CBRAB	ASWA235-08	07PROBE-20037	JX832243	657	0	2	0	Biodiversity Institute of Ontario	Arthropoda	Insecta	Hymenoptera	Braconidae	Alysiinae			07-Jul-2007	26 km SE Churchill, Twin Lakes		58.632	-93.788
CBRAB	ASWA236-08	07PROBE-20038	JX831247	657	0	2	0	Biodiversity Institute of Ontario	Arthropoda	Insecta	Hymenoptera	Braconidae	Alysiinae	Dinotrema	Dinotrema jft02	07-Jul-2007	26 km SE Churchill, Twin Lakes		58.632	-93.788
CBRAB	ASWA237-08	07PROBE-20039	JX829101	657	0	2	0	Biodiversity Institute of Ontario	Arthropoda	Insecta	Hymenoptera	Braconidae	Cheloninae	Chelonus	Chelonus jft01	07-Jul-2007	26 km SE Churchill, Twin Lakes		58.632	-93.788
CBRAB	ASWA242-08	07PROBE-20044	JX832570	657	0	2	0	Biodiversity Institute of Ontario	Arthropoda	Insecta	Hymenoptera	Braconidae	Alysiinae	Dinotrema	Dinotrema jft02	07-Jul-2007	26 km SE Churchill, Twin Lakes		58.632	-93.788
CBRAB	ASWA244-08	07PROBE-20046	JX830625	657	0	2	0	Biodiversity Institute of Ontario	Arthropoda	Insecta	Hymenoptera	Braconidae	Alysiinae	Dinotrema	Dinotrema jft02	07-Jul-2007	26 km SE Churchill, Twin Lakes		58.632	-93.788
CBRAB	ASWA250-08	07PROBE-20052	JX832716	622	0	2	0	Biodiversity Institute of Ontario	Arthropoda	Insecta	Hymenoptera	Braconidae	Alysiinae			07-Jul-2007	26 km SE Churchill, Twin Lakes		58.632	-93.788
CBRAB	ASWA252-08	07PROBE-20054	JX830503	657	0	2	0	Biodiversity Institute of Ontario	Arthropoda	Insecta	Hymenoptera	Braconidae				07-Jul-2007	26 km SE Churchill, Twin Lakes		58.632	-93.788
CBRAB	ASWA259-08	07PROBE-20061	JX831116	633	0	2	0	Biodiversity Institute of Ontario	Arthropoda	Insecta	Hymenoptera	Braconidae	Alysiinae	Dinotrema	Dinotrema jft02	07-Jul-2007	26 km SE Churchill, Twin Lakes		58.632	-93.788
CBRAB	ASWA266-08	07PROBE-20068	JX830925	657	0	2	0	Biodiversity Institute of Ontario	Arthropoda	Insecta	Hymenoptera	Braconidae	Rogadinae	Aleiodes		07-Jul-2007	26 km SE Churchill, Twin Lakes		58.632	-93.788
CBRAB	ASWA274-08	07PROBE-20076	JX830986	640	0	2	0	Biodiversity Institute of Ontario	Arthropoda	Insecta	Hymenoptera	Braconidae	Alysiinae	Dinotrema	Dinotrema jft02	07-Jul-2007	26 km SE Churchill, Twin Lakes		58.632	-93.788
CBRAB	ASWA275-08	07PROBE-20077	JX830457	611	3	2	0	Biodiversity Institute of Ontario	Arthropoda	Insecta	Hymenoptera	Braconidae	Alysiinae	Dinotrema	Dinotrema jft01	07-Jul-2007	26 km SE Churchill, Twin Lakes		58.632	-93.788
CBRAB	ASWA279-08	07PROBE-20081	JX829223	657	0	2	0	Biodiversity Institute of Ontario	Arthropoda	Insecta	Hymenoptera	Braconidae	Alysiinae	Dinotrema	Dinotrema jft02	07-Jul-2007	26 km SE Churchill, Twin Lakes		58.632	-93.788
CBRAB	ASWA281-08	07PROBE-20083	JX829514	646	0	2	0	Biodiversity Institute of Ontario	Arthropoda	Insecta	Hymenoptera	Braconidae				07-Jul-2007	26 km SE Churchill, Twin Lakes		58.632	-93.788
CBRAB	ASWA282-08	07PROBE-20084	JX830980	293	0	1	0	Biodiversity Institute of Ontario	Arthropoda	Insecta	Hymenoptera	Braconidae				07-Jul-2007	26 km SE Churchill, Twin Lakes		58.632	-93.788
CBRAB	ASWA767-08	07PROBE-20099	JX832810	655	2	2	0	Biodiversity Institute of Ontario	Arthropoda	Insecta	Hymenoptera	Braconidae				07-Jul-2007	26 km SE Churchill, Twin Lakes		58.632	-93.788
CBRAB	ASWA840-08	07PROBE-20172	JX832402	657	2	2	0	Biodiversity Institute of Ontario	Arthropoda	Insecta	Hymenoptera	Braconidae	Braconinae			21-Jun-2007	26 km SE Churchill, Twin Lakes		58.632	-93.788
CBRAB	ASWA857-08	07PROBE-20189	JX829712	656	2	2	0	Biodiversity Institute of Ontario	Arthropoda	Insecta	Hymenoptera	Braconidae	Orgilinae	Orgilus		21-Jun-2007	26 km SE Churchill, Twin Lakes		58.632	-93.788
CBRAB	ASWA892-08	07PROBE-20224	JX828968	657	2	2	0	Biodiversity Institute of Ontario	Arthropoda	Insecta	Hymenoptera	Braconidae	Orgilinae	Orgilus		21-Jun-2007	26 km SE Churchill, Twin Lakes		58.632	-93.788
CBRAB	ASWAT1001-08	07PROBE-24469	JX830738	617	0	2	1	Biodiversity Institute of Ontario	Arthropoda	Insecta	Hymenoptera	Braconidae	Alysiinae	Alysia	Alysia jft01	14-Jul-2007	16 km SW Churchill, Churchill River Pump House	Goose Creek Rd., Pump House	58.626	-94.23
CBRAB	ASWAT1002-08	07PROBE-24470	JX828826	635	0	2	1	Biodiversity Institute of Ontario	Arthropoda	Insecta	Hymenoptera	Braconidae	Alysiinae	Alysia	Alysia jft01	14-Jul-2007	16 km SW Churchill, Churchill River Pump House	Goose Creek Rd., Pump House	58.626	-94.23
CBRAB	ASWAT1003-08	07PROBE-24471	JX830338	631	1	2	1	Biodiversity Institute of Ontario	Arthropoda	Insecta	Hymenoptera	Braconidae				14-Jul-2007	16 km SW Churchill, Churchill River Pump House	Goose Creek Rd., Pump House	58.626	-94.23
CBRAB	ASWAT1007-08	07PROBE-24475	JX830333	554	5	2	1	Biodiversity Institute of Ontario	Arthropoda	Insecta	Hymenoptera	Braconidae	Alysiinae	Alysia	Alysia jft01	14-Jul-2007	16 km SW Churchill, Churchill River Pump House	Goose Creek Rd., Pump House	58.626	-94.23
CBRAB	ASWAT1008-08	07PROBE-24476	JX831897	628	0	2	1	Biodiversity Institute of Ontario	Arthropoda	Insecta	Hymenoptera	Braconidae	Ichneutinae			14-Jul-2007	16 km SW Churchill, Churchill River Pump House	Goose Creek Rd., Pump House	58.626	-94.23
CBRAB	ASWAT1009-08	07PROBE-24477	JX828740	623	0	2	1	Biodiversity Institute of Ontario	Arthropoda	Insecta	Hymenoptera	Braconidae	Aphidiinae			14-Jul-2007	16 km SW Churchill, Churchill River Pump House	Goose Creek Rd., Pump House	58.626	-94.23
CBRAB	ASWAT1010-08	07PROBE-24478	JX831952	623	0	1	1	Biodiversity Institute of Ontario	Arthropoda	Insecta	Hymenoptera	Braconidae	Aphidiinae			14-Jul-2007	16 km SW Churchill, Churchill River Pump House	Goose Creek Rd., Pump House	58.626	-94.23
CBRAB	ASWAT1011-08	07PROBE-24479	JX828874	632	0	2	1	Biodiversity Institute of Ontario	Arthropoda	Insecta	Hymenoptera	Braconidae	Braconinae			14-Jul-2007	16 km SW Churchill, Churchill River Pump House	Goose Creek Rd., Pump House	58.626	-94.23
CBRAB	ASWAT1015-08	07PROBE-24483	JX832520	620	0	2	1	Biodiversity Institute of Ontario	Arthropoda	Insecta	Hymenoptera	Braconidae	Alysiinae			14-Jul-2007	16 km SW Churchill, Churchill River Pump House	Goose Creek Rd., Pump House	58.626	-94.23
CBRAB	ASWAT1016-08	07PROBE-24484	JX833371	657	0	2	1	Biodiversity Institute of Ontario	Arthropoda	Insecta	Hymenoptera	Braconidae				14-Jul-2007	16 km SW Churchill, Churchill River Pump House	Goose Creek Rd., Pump House	58.626	-94.23
CBRAB	ASWAT1017-08	07PROBE-24485	JX831853	657	0	2	1	Biodiversity Institute of Ontario	Arthropoda	Insecta	Hymenoptera	Braconidae	Alysiinae	Dacnusa	Dacnusa jft01	14-Jul-2007	16 km SW Churchill, Churchill River Pump House	Goose Creek Rd., Pump House	58.626	-94.23
CBRAB	ASWAT1018-08	07PROBE-24486	JX830057	657	0	2	1	Biodiversity Institute of Ontario	Arthropoda	Insecta	Hymenoptera	Braconidae	Alysiinae	Alysia	Alysia jft01	14-Jul-2007	16 km SW Churchill, Churchill River Pump House	Goose Creek Rd., Pump House	58.626	-94.23
CBRAB	ASWAT1019-08	07PROBE-24487	JX831752	657	2	2	1	Biodiversity Institute of Ontario	Arthropoda	Insecta	Hymenoptera	Braconidae	Alysiinae	Alysia	Alysia jft01	14-Jul-2007	16 km SW Churchill, Churchill River Pump House	Goose Creek Rd., Pump House	58.626	-94.23
CBRAB	ASWAT1020-08	07PROBE-24488	JX832565	657	0	2	1	Biodiversity Institute of Ontario	Arthropoda	Insecta	Hymenoptera	Braconidae	Aphidiinae			14-Jul-2007	16 km SW Churchill, Churchill River Pump House	Goose Creek Rd., Pump House	58.626	-94.23
CBRAB	ASWAT1021-08	07PROBE-24489	JX830185	632	0	1	1	Biodiversity Institute of Ontario	Arthropoda	Insecta	Hymenoptera	Braconidae				14-Jul-2007	16 km SW Churchill, Churchill River Pump House	Goose Creek Rd., Pump House	58.626	-94.23
CBRAB	ASWAT1022-08	07PROBE-24490	JX831367	623	0	1	1	Biodiversity Institute of Ontario	Arthropoda	Insecta	Hymenoptera	Braconidae	Aphidiinae			14-Jul-2007	16 km SW Churchill, Churchill River Pump House	Goose Creek Rd., Pump House	58.626	-94.23
CBRAB	ASWAT1023-08	07PROBE-24491	JX830858	657	2	2	1	Biodiversity Institute of Ontario	Arthropoda	Insecta	Hymenoptera	Braconidae	Alysiinae	Alysia	Alysia jft01	14-Jul-2007	16 km SW Churchill, Churchill River Pump House	Goose Creek Rd., Pump House	58.626	-94.23
CBRAB	ASWAT1024-08	07PROBE-24492	JX830495	657	1	2	1	Biodiversity Institute of Ontario	Arthropoda	Insecta	Hymenoptera	Braconidae	Alysiinae	Alysia		14-Jul-2007	16 km SW Churchill, Churchill River Pump House	Goose Creek Rd., Pump House	58.626	-94.23
CBRAB	ASWAT1025-08	07PROBE-24493	JX829693	657	1	2	1	Biodiversity Institute of Ontario	Arthropoda	Insecta	Hymenoptera	Braconidae	Alysiinae	Alysia	Alysia jft01	14-Jul-2007	16 km SW Churchill, Churchill River Pump House	Goose Creek Rd., Pump House	58.626	-94.23
CBRAB	ASWAT1026-08	07PROBE-24494	JX831686	657	1	2	1	Biodiversity Institute of Ontario	Arthropoda	Insecta	Hymenoptera	Braconidae				14-Jul-2007	16 km SW Churchill, Churchill River Pump House	Goose Creek Rd., Pump House	58.626	-94.23
CBRAB	ASWAT1028-08	07PROBE-24496	JX829467	657	0	2	1	Biodiversity Institute of Ontario	Arthropoda	Insecta	Hymenoptera	Braconidae	Aphidiinae			14-Jul-2007	16 km SW Churchill, Churchill River Pump House	Goose Creek Rd., Pump House	58.626	-94.23
CBRAB	ASWAT1030-08	07PROBE-24498	JX829750	657	2	2	1	Biodiversity Institute of Ontario	Arthropoda	Insecta	Hymenoptera	Braconidae	Braconinae			14-Jul-2007	16 km SW Churchill, Churchill River Pump House	Goose Creek Rd., Pump House	58.626	-94.23
CBRAB	ASWAT1031-08	07PROBE-24499	JX830079	634	0	2	1	Biodiversity Institute of Ontario	Arthropoda	Insecta	Hymenoptera	Braconidae	Alysiinae	Alysia	Alysia jft01	14-Jul-2007	16 km SW Churchill, Churchill River Pump House	Goose Creek Rd., Pump House	58.626	-94.23
CBRAB	ASWAT1033-08	07PROBE-24501	JX828637	657	2	2	1	Biodiversity Institute of Ontario	Arthropoda	Insecta	Hymenoptera	Braconidae	Alysiinae	Alysia	Alysia jft01	14-Jul-2007	16 km SW Churchill, Churchill River Pump House	Goose Creek Rd., Pump House	58.626	-94.23
CBRAB	ASWAT1034-08	07PROBE-24502	JX832444	634	0	2	1	Biodiversity Institute of Ontario	Arthropoda	Insecta	Hymenoptera	Braconidae	Alysiinae	Alysia	Alysia jft01	14-Jul-2007	16 km SW Churchill, Churchill River Pump House	Goose Creek Rd., Pump House	58.626	-94.23
CBRAB	ASWAT1036-08	07PROBE-24504	JX830670	649	1	2	1	Biodiversity Institute of Ontario	Arthropoda	Insecta	Hymenoptera	Braconidae				14-Jul-2007	16 km SW Churchill, Churchill River Pump House	Goose Creek Rd., Pump House	58.626	-94.23
CBRAB	ASWAT495-08	07PROBE-23963	JX832976	657	0	2	1	Biodiversity Institute of Ontario	Arthropoda	Insecta	Hymenoptera	Braconidae	Alysiinae	Dinotrema	Dinotrema jft01	07-Aug-2007	26 km SE Churchill, Twin Lakes		58.632	-93.788
CBRAB	ASWAT496-08	07PROBE-23964	JX830120	637	0	2	1	Biodiversity Institute of Ontario	Arthropoda	Insecta	Hymenoptera	Braconidae	Orgilinae			07-Aug-2007	26 km SE Churchill, Twin Lakes		58.632	-93.788
CBRAB	ASWAT498-08	07PROBE-23966	JX831995	631	0	2	1	Biodiversity Institute of Ontario	Arthropoda	Insecta	Hymenoptera	Braconidae	Alysiinae	Dinotrema		07-Aug-2007	26 km SE Churchill, Twin Lakes		58.632	-93.788
CBRAB	ASWAT499-08	07PROBE-23967	JX829390	657	0	2	1	Biodiversity Institute of Ontario	Arthropoda	Insecta	Hymenoptera	Braconidae	Alysiinae	Dinotrema	Dinotrema jft01	07-Aug-2007	26 km SE Churchill, Twin Lakes		58.632	-93.788
CBRAB	ASWAT500-08	07PROBE-23968	JX829650	631	0	2	1	Biodiversity Institute of Ontario	Arthropoda	Insecta	Hymenoptera	Braconidae	Alysiinae	Dinotrema	Dinotrema jft02	07-Aug-2007	26 km SE Churchill, Twin Lakes		58.632	-93.788
CBRAB	ASWAT501-08	07PROBE-23969	JX833282	631	1	2	1	Biodiversity Institute of Ontario	Arthropoda	Insecta	Hymenoptera	Braconidae	Alysiinae	Dinotrema	Dinotrema jft02	07-Aug-2007	26 km SE Churchill, Twin Lakes		58.632	-93.788
CBRAB	ASWAT502-08	07PROBE-23970	JX832437	624	0	2	1	Biodiversity Institute of Ontario	Arthropoda	Insecta	Hymenoptera	Braconidae	Alysiinae	Dinotrema	Dinotrema jft02	07-Aug-2007	26 km SE Churchill, Twin Lakes		58.632	-93.788
CBRAB	ASWAT503-08	07PROBE-23971	JX828909	615	0	1	1	Biodiversity Institute of Ontario	Arthropoda	Insecta	Hymenoptera	Braconidae	Alysiinae	Dinotrema	Dinotrema jft02	07-Aug-2007	26 km SE Churchill, Twin Lakes		58.632	-93.788
CBRAB	ASWAT504-08	07PROBE-23972	JX830887	289	1	2	1	Biodiversity Institute of Ontario	Arthropoda	Insecta	Hymenoptera	Braconidae	Alysiinae	Dinotrema		07-Aug-2007	26 km SE Churchill, Twin Lakes		58.632	-93.788
CBRAB	ASWAT505-08	07PROBE-23973	JX831655	657	0	2	1	Biodiversity Institute of Ontario	Arthropoda	Insecta	Hymenoptera	Braconidae	Alysiinae	Dinotrema	Dinotrema jft02	07-Aug-2007	26 km SE Churchill, Twin Lakes		58.632	-93.788
CBRAB	ASWAT506-08	07PROBE-23974	JX828690	631	0	2	1	Biodiversity Institute of Ontario	Arthropoda	Insecta	Hymenoptera	Braconidae	Alysiinae	Dinotrema	Dinotrema jft02	07-Aug-2007	26 km SE Churchill, Twin Lakes		58.632	-93.788
CBRAB	ASWAT507-08	07PROBE-23975	JX832776	657	0	2	1	Biodiversity Institute of Ontario	Arthropoda	Insecta	Hymenoptera	Braconidae	Alysiinae	Dinotrema	Dinotrema jft01	07-Aug-2007	26 km SE Churchill, Twin Lakes		58.632	-93.788
CBRAB	ASWAT509-08	07PROBE-23977	JX831321	649	2	2	1	Biodiversity Institute of Ontario	Arthropoda	Insecta	Hymenoptera	Braconidae	Alysiinae	Dinotrema		07-Aug-2007	26 km SE Churchill, Twin Lakes		58.632	-93.788
CBRAB	ASWAT510-08	07PROBE-23978	JX829575	631	0	2	1	Biodiversity Institute of Ontario	Arthropoda	Insecta	Hymenoptera	Braconidae	Alysiinae	Dinotrema	Dinotrema jft04	07-Aug-2007	26 km SE Churchill, Twin Lakes		58.632	-93.788
CBRAB	ASWAT511-08	07PROBE-23979	JX829232	623	1	2	1	Biodiversity Institute of Ontario	Arthropoda	Insecta	Hymenoptera	Braconidae	Alysiinae			21-Jun-2007	26 km SE Churchill, Twin Lakes		58.632	-93.788
CBRAB	ASWAT512-08	07PROBE-23980	JX831216	632	0	1	1	Biodiversity Institute of Ontario	Arthropoda	Insecta	Hymenoptera	Braconidae	Aphidiinae			21-Jun-2007	26 km SE Churchill, Twin Lakes		58.632	-93.788
CBRAB	ASWAT513-08	07PROBE-23981	JX831020	629	0	2	1	Biodiversity Institute of Ontario	Arthropoda	Insecta	Hymenoptera	Braconidae	Alysiinae			21-Jun-2007	26 km SE Churchill, Twin Lakes		58.632	-93.788
CBRAB	ASWAT515-08	07PROBE-23983	JX829239	657	0	2	1	Biodiversity Institute of Ontario	Arthropoda	Insecta	Hymenoptera	Braconidae	Alysiinae	Dinotrema	Dinotrema jft01	21-Jun-2007	26 km SE Churchill, Twin Lakes		58.632	-93.788
CBRAB	ASWAT516-08	07PROBE-23984	JX831711	631	0	2	1	Biodiversity Institute of Ontario	Arthropoda	Insecta	Hymenoptera	Braconidae	Alysiinae	Dinotrema	Dinotrema jft02	21-Jun-2007	26 km SE Churchill, Twin Lakes		58.632	-93.788
CBRAB	ASWAT518-08	07PROBE-23986	JX831590	605	6	0	1	Biodiversity Institute of Ontario	Arthropoda	Insecta	Hymenoptera	Braconidae	Alysiinae			21-Jun-2007	26 km SE Churchill, Twin Lakes		58.632	-93.788
CBRAB	ASWAT519-08	07PROBE-23987	JX829763	657	0	2	1	Biodiversity Institute of Ontario	Arthropoda	Insecta	Hymenoptera	Braconidae	Alysiinae	Dinotrema		21-Jun-2007	26 km SE Churchill, Twin Lakes		58.632	-93.788
CBRAB	ASWAT520-08	07PROBE-23988	HM882555	583	0	3	1	Biodiversity Institute of Ontario	Arthropoda	Insecta	Hymenoptera	Braconidae	Alysiinae	Dinotrema	Dinotrema jft01	21-Jun-2007	26 km SE Churchill, Twin Lakes		58.632	-93.788
CBRAB	ASWAT521-08	07PROBE-23989	JX830056	657	2	2	1	Biodiversity Institute of Ontario	Arthropoda	Insecta	Hymenoptera	Braconidae	Alysiinae	Dinotrema	Dinotrema jft01	21-Jun-2007	26 km SE Churchill, Twin Lakes		58.632	-93.788
CBRAB	ASWAT522-08	07PROBE-23990	JX831319	657	0	2	1	Biodiversity Institute of Ontario	Arthropoda	Insecta	Hymenoptera	Braconidae	Alysiinae			21-Jun-2007	26 km SE Churchill, Twin Lakes		58.632	-93.788
CBRAB	ASWAT524-08	07PROBE-23992	JX828902	657	0	2	1	Biodiversity Institute of Ontario	Arthropoda	Insecta	Hymenoptera	Braconidae	Alysiinae			21-Jun-2007	26 km SE Churchill, Twin Lakes		58.632	-93.788
CBRAB	ASWAT525-08	07PROBE-23993	JX832233	637	0	2	1	Biodiversity Institute of Ontario	Arthropoda	Insecta	Hymenoptera	Braconidae	Alysiinae	Alysia		21-Jun-2007	26 km SE Churchill, Twin Lakes		58.632	-93.788
CBRAB	ASWAT526-08	07PROBE-23994	JX831378	632	1	1	1	Biodiversity Institute of Ontario	Arthropoda	Insecta	Hymenoptera	Braconidae	Alysiinae			21-Jun-2007	26 km SE Churchill, Twin Lakes		58.632	-93.788
CBRAB	ASWAT527-08	07PROBE-23995	HM882556	618	0	3	1	Biodiversity Institute of Ontario	Arthropoda	Insecta	Hymenoptera	Braconidae	Alysiinae			21-Jun-2007	26 km SE Churchill, Twin Lakes		58.632	-93.788
CBRAB	ASWAT528-08	07PROBE-23996	JX830401	632	0	2	1	Biodiversity Institute of Ontario	Arthropoda	Insecta	Hymenoptera	Braconidae	Alysiinae			21-Jun-2007	26 km SE Churchill, Twin Lakes		58.632	-93.788
CBRAB	ASWAT529-08	07PROBE-23997	JX828779	657	0	2	1	Biodiversity Institute of Ontario	Arthropoda	Insecta	Hymenoptera	Braconidae	Alysiinae	Dinotrema	Dinotrema jft01	21-Jun-2007	26 km SE Churchill, Twin Lakes		58.632	-93.788
CBRAB	ASWAT530-08	07PROBE-23998	JX830673	657	0	2	1	Biodiversity Institute of Ontario	Arthropoda	Insecta	Hymenoptera	Braconidae	Alysiinae	Dinotrema	Dinotrema jft01	21-Jun-2007	26 km SE Churchill, Twin Lakes		58.632	-93.788
CBRAB	ASWAT531-08	07PROBE-23999	JX831547	629	0	1	1	Biodiversity Institute of Ontario	Arthropoda	Insecta	Hymenoptera	Braconidae	Alysiinae	Dinotrema	Dinotrema jft01	21-Jun-2007	26 km SE Churchill, Twin Lakes		58.632	-93.788
CBRAB	ASWAT532-08	07PROBE-24000	JX832526	657	1	2	1	Biodiversity Institute of Ontario	Arthropoda	Insecta	Hymenoptera	Braconidae	Alysiinae	Dinotrema		21-Jun-2007	26 km SE Churchill, Twin Lakes		58.632	-93.788
CBRAB	ASWAT533-08	07PROBE-24001	JX829075	637	0	2	1	Biodiversity Institute of Ontario	Arthropoda	Insecta	Hymenoptera	Braconidae	Alysiinae			21-Jun-2007	26 km SE Churchill, Twin Lakes		58.632	-93.788
CBRAB	ASWAT534-08	07PROBE-24002	JX832326	657	1	2	1	Biodiversity Institute of Ontario	Arthropoda	Insecta	Hymenoptera	Braconidae	Alysiinae	Alysia		21-Jun-2007	26 km SE Churchill, Twin Lakes		58.632	-93.788
CBRAB	ASWAT535-08	07PROBE-24003	JX833212	657	1	2	1	Biodiversity Institute of Ontario	Arthropoda	Insecta	Hymenoptera	Braconidae	Alysiinae			21-Jun-2007	26 km SE Churchill, Twin Lakes		58.632	-93.788
CBRAB	ASWAT536-08	07PROBE-24004	JX833555	657	0	2	1	Biodiversity Institute of Ontario	Arthropoda	Insecta	Hymenoptera	Braconidae	Doryctinae			21-Jun-2007	26 km SE Churchill, Twin Lakes		58.632	-93.788
CBRAB	ASWAT537-08	07PROBE-24005	JX831054	631	0	2	1	Biodiversity Institute of Ontario	Arthropoda	Insecta	Hymenoptera	Braconidae	Alysiinae			21-Jun-2007	26 km SE Churchill, Twin Lakes		58.632	-93.788
CBRAB	ASWAT538-08	07PROBE-24006	JX831269	657	0	2	1	Biodiversity Institute of Ontario	Arthropoda	Insecta	Hymenoptera	Braconidae	Alysiinae			21-Jun-2007	26 km SE Churchill, Twin Lakes		58.632	-93.788
CBRAB	ASWAT539-08	07PROBE-24007	JX830455	631	0	2	1	Biodiversity Institute of Ontario	Arthropoda	Insecta	Hymenoptera	Braconidae	Alysiinae	Dinotrema		21-Jun-2007	26 km SE Churchill, Twin Lakes		58.632	-93.788
CBRAB	ASWAT540-08	07PROBE-24008	JX833007	657	0	2	1	Biodiversity Institute of Ontario	Arthropoda	Insecta	Hymenoptera	Braconidae	Alysiinae	Dinotrema	Dinotrema jft10	21-Jun-2007	26 km SE Churchill, Twin Lakes		58.632	-93.788
CBRAB	ASWAT541-08	07PROBE-24009	JX831372	632	2	1	1	Biodiversity Institute of Ontario	Arthropoda	Insecta	Hymenoptera	Braconidae	Aphidiinae			21-Jun-2007	26 km SE Churchill, Twin Lakes		58.632	-93.788
CBRAB	ASWAT542-08	07PROBE-24010	JX832940	631	1	2	1	Biodiversity Institute of Ontario	Arthropoda	Insecta	Hymenoptera	Braconidae	Alysiinae	Dinotrema	Dinotrema jft01	21-Jun-2007	26 km SE Churchill, Twin Lakes		58.632	-93.788
CBRAB	ASWAT543-08	07PROBE-24011	JX833445	657	0	2	1	Biodiversity Institute of Ontario	Arthropoda	Insecta	Hymenoptera	Braconidae	Alysiinae	Dinotrema		21-Jun-2007	26 km SE Churchill, Twin Lakes		58.632	-93.788
CBRAB	ASWAT545-08	07PROBE-24013	JX829054	632	0	2	1	Biodiversity Institute of Ontario	Arthropoda	Insecta	Hymenoptera	Braconidae	Alysiinae	Dinotrema	Dinotrema jft06	21-Jun-2007	26 km SE Churchill, Twin Lakes		58.632	-93.788
CBRAB	ASWAT546-08	07PROBE-24014	JX831011	618	0	2	1	Biodiversity Institute of Ontario	Arthropoda	Insecta	Hymenoptera	Braconidae	Aphidiinae			21-Jun-2007	26 km SE Churchill, Twin Lakes		58.632	-93.788
CBRAB	ASWAT547-08	07PROBE-24015	JX829314	410	0	2	1	Biodiversity Institute of Ontario	Arthropoda	Insecta	Hymenoptera	Braconidae	Alysiinae			21-Jun-2007	26 km SE Churchill, Twin Lakes		58.632	-93.788
CBRAB	ASWAT548-08	07PROBE-24016	JX830856	631	0	2	1	Biodiversity Institute of Ontario	Arthropoda	Insecta	Hymenoptera	Braconidae	Alysiinae	Dinotrema	Dinotrema jft10	21-Jun-2007	26 km SE Churchill, Twin Lakes		58.632	-93.788
CBRAB	ASWAT549-08	07PROBE-24017	JX831965	632	1	2	1	Biodiversity Institute of Ontario	Arthropoda	Insecta	Hymenoptera	Braconidae				21-Jun-2007	26 km SE Churchill, Twin Lakes		58.632	-93.788
CBRAB	ASWAT550-08	07PROBE-24018	JX831607	646	0	2	1	Biodiversity Institute of Ontario	Arthropoda	Insecta	Hymenoptera	Braconidae	Alysiinae	Dinotrema	Dinotrema jft01	21-Jun-2007	26 km SE Churchill, Twin Lakes		58.632	-93.788
CBRAB	ASWAT551-08	07PROBE-24019	HM882557	628	0	3	1	Biodiversity Institute of Ontario	Arthropoda	Insecta	Hymenoptera	Braconidae	Aphidiinae	Praon		21-Jun-2007	26 km SE Churchill, Twin Lakes		58.632	-93.788
CBRAB	ASWAT552-08	07PROBE-24020	JX829496	632	1	2	1	Biodiversity Institute of Ontario	Arthropoda	Insecta	Hymenoptera	Braconidae	Alysiinae	Dinotrema		21-Jun-2007	26 km SE Churchill, Twin Lakes		58.632	-93.788
CBRAB	ASWAT553-08	07PROBE-24021	JX832549	657	0	2	1	Biodiversity Institute of Ontario	Arthropoda	Insecta	Hymenoptera	Braconidae	Aphidiinae			21-Jun-2007	26 km SE Churchill, Twin Lakes		58.632	-93.788
CBRAB	ASWAT554-08	07PROBE-24022	JX829409	657	0	2	1	Biodiversity Institute of Ontario	Arthropoda	Insecta	Hymenoptera	Braconidae	Alysiinae	Dinotrema		21-Jun-2007	26 km SE Churchill, Twin Lakes		58.632	-93.788
CBRAB	ASWAT555-08	07PROBE-24023	JX829990	657	0	2	1	Biodiversity Institute of Ontario	Arthropoda	Insecta	Hymenoptera	Braconidae	Aphidiinae			21-Jun-2007	26 km SE Churchill, Twin Lakes		58.632	-93.788
CBRAB	ASWAT556-08	07PROBE-24024	JX830706	657	1	2	1	Biodiversity Institute of Ontario	Arthropoda	Insecta	Hymenoptera	Braconidae	Alysiinae	Dinotrema	Dinotrema jft01	21-Jun-2007	26 km SE Churchill, Twin Lakes		58.632	-93.788
CBRAB	ASWAT557-08	07PROBE-24025	JX831994	630	0	2	1	Biodiversity Institute of Ontario	Arthropoda	Insecta	Hymenoptera	Braconidae	Alysiinae	Dinotrema		21-Jun-2007	26 km SE Churchill, Twin Lakes		58.632	-93.788
CBRAB	ASWAT558-08	07PROBE-24026	JX832074	657	2	2	1	Biodiversity Institute of Ontario	Arthropoda	Insecta	Hymenoptera	Braconidae	Alysiinae	Dinotrema	Dinotrema jft01	21-Jun-2007	26 km SE Churchill, Twin Lakes		58.632	-93.788
CBRAB	ASWAT559-08	07PROBE-24027	JX833434	657	1	2	1	Biodiversity Institute of Ontario	Arthropoda	Insecta	Hymenoptera	Braconidae	Alysiinae	Dinotrema	Dinotrema jft01	21-Jun-2007	26 km SE Churchill, Twin Lakes		58.632	-93.788
CBRAB	ASWAT561-08	07PROBE-24029	JX828900	657	0	2	1	Biodiversity Institute of Ontario	Arthropoda	Insecta	Hymenoptera	Braconidae	Alysiinae	Dinotrema	Dinotrema jft01	21-Jun-2007	26 km SE Churchill, Twin Lakes		58.632	-93.788
CBRAB	ASWAT562-08	07PROBE-24030	JX829773	627	0	2	1	Biodiversity Institute of Ontario	Arthropoda	Insecta	Hymenoptera	Braconidae	Aphidiinae			21-Jun-2007	26 km SE Churchill, Twin Lakes		58.632	-93.788
CBRAB	ASWAT563-08	07PROBE-24031	JX830273	620	0	2	1	Biodiversity Institute of Ontario	Arthropoda	Insecta	Hymenoptera	Braconidae	Aphidiinae			21-Jun-2007	26 km SE Churchill, Twin Lakes		58.632	-93.788
CBRAB	ASWAT564-08	07PROBE-24032	JX831933	631	0	2	1	Biodiversity Institute of Ontario	Arthropoda	Insecta	Hymenoptera	Braconidae				21-Jun-2007	26 km SE Churchill, Twin Lakes		58.632	-93.788
CBRAB	ASWAT565-08	07PROBE-24033	JX831399	657	0	2	1	Biodiversity Institute of Ontario	Arthropoda	Insecta	Hymenoptera	Braconidae	Alysiinae			21-Jun-2007	26 km SE Churchill, Twin Lakes		58.632	-93.788
CBRAB	ASWAT566-08	07PROBE-24034	JX829212	657	3	2	1	Biodiversity Institute of Ontario	Arthropoda	Insecta	Hymenoptera	Braconidae	Alysiinae			21-Jun-2007	26 km SE Churchill, Twin Lakes		58.632	-93.788
CBRAB	ASWAT567-08	07PROBE-24035	JX829950	657	0	2	1	Biodiversity Institute of Ontario	Arthropoda	Insecta	Hymenoptera	Braconidae	Alysiinae			21-Jun-2007	26 km SE Churchill, Twin Lakes		58.632	-93.788
CBRAB	ASWAT568-08	07PROBE-24036	JX831844	631	0	1	1	Biodiversity Institute of Ontario	Arthropoda	Insecta	Hymenoptera	Braconidae	Alysiinae			21-Jun-2007	26 km SE Churchill, Twin Lakes		58.632	-93.788
CBRAB	ASWAT570-08	07PROBE-24038	JX829448	622	7	2	1	Biodiversity Institute of Ontario	Arthropoda	Insecta	Hymenoptera	Braconidae				21-Jun-2007	26 km SE Churchill, Twin Lakes		58.632	-93.788
CBRAB	ASWAT572-08	07PROBE-24040	JX832643	631	1	2	1	Biodiversity Institute of Ontario	Arthropoda	Insecta	Hymenoptera	Braconidae	Alysiinae	Dinotrema	Dinotrema jft10	21-Jun-2007	26 km SE Churchill, Twin Lakes		58.632	-93.788
CBRAB	ASWAT573-08	07PROBE-24041	JX833337	657	1	2	1	Biodiversity Institute of Ontario	Arthropoda	Insecta	Hymenoptera	Braconidae	Alysiinae	Dinotrema	Dinotrema jft02	21-Jun-2007	26 km SE Churchill, Twin Lakes		58.632	-93.788
CBRAB	ASWAT574-08	07PROBE-24042	JX831808	657	0	1	1	Biodiversity Institute of Ontario	Arthropoda	Insecta	Hymenoptera	Braconidae	Alysiinae	Dinotrema	Dinotrema jft02	21-Jun-2007	26 km SE Churchill, Twin Lakes		58.632	-93.788
CBRAB	ASWAT576-08	07PROBE-24044	JX832267	622	1	1	1	Biodiversity Institute of Ontario	Arthropoda	Insecta	Hymenoptera	Braconidae				21-Jun-2007	26 km SE Churchill, Twin Lakes		58.632	-93.788
CBRAB	ASWAT577-08	07PROBE-24045	JX832894	627	1	2	1	Biodiversity Institute of Ontario	Arthropoda	Insecta	Hymenoptera	Braconidae	Aphidiinae			21-Jun-2007	26 km SE Churchill, Twin Lakes		58.632	-93.788
CBRAB	ASWAT578-08	07PROBE-24046	JX832870	631	0	2	1	Biodiversity Institute of Ontario	Arthropoda	Insecta	Hymenoptera	Braconidae	Alysiinae	Dinotrema	Dinotrema jft02	21-Jun-2007	26 km SE Churchill, Twin Lakes		58.632	-93.788
CBRAB	ASWAT579-08	07PROBE-24047	JX828445	628	0	2	1	Biodiversity Institute of Ontario	Arthropoda	Insecta	Hymenoptera	Braconidae	Aphidiinae			21-Jun-2007	26 km SE Churchill, Twin Lakes		58.632	-93.788
CBRAB	ASWAT580-08	07PROBE-24048	JX832130	631	0	2	1	Biodiversity Institute of Ontario	Arthropoda	Insecta	Hymenoptera	Braconidae	Alysiinae			21-Jun-2007	26 km SE Churchill, Twin Lakes		58.632	-93.788
CBRAB	ASWAT583-08	07PROBE-24051	JX832096	657	0	2	1	Biodiversity Institute of Ontario	Arthropoda	Insecta	Hymenoptera	Braconidae	Braconinae			08-Jul-2007	10 km ESE Churchill, Launch Road near A-frame		58.755	-93.998
CBRAB	ASWAT584-08	07PROBE-24052	JX829420	657	0	2	1	Biodiversity Institute of Ontario	Arthropoda	Insecta	Hymenoptera	Braconidae	Ichneutinae			08-Jul-2007	10 km ESE Churchill, Launch Road near A-frame		58.755	-93.998
CBRAB	ASWAT586-08	07PROBE-24054	JX831435	657	0	2	1	Biodiversity Institute of Ontario	Arthropoda	Insecta	Hymenoptera	Braconidae	Aphidiinae	Praon		08-Jul-2007	10 km ESE Churchill, Launch Road near A-frame		58.755	-93.998
CBRAB	ASWAT587-08	07PROBE-24055	JX829251	289	0	1	1	Biodiversity Institute of Ontario	Arthropoda	Insecta	Hymenoptera	Braconidae				08-Jul-2007	10 km ESE Churchill, Launch Road near A-frame		58.755	-93.998
CBRAB	ASWAT588-08	07PROBE-24056	JX832020	631	0	2	1	Biodiversity Institute of Ontario	Arthropoda	Insecta	Hymenoptera	Braconidae	Alysiinae	Alysia	Alysia jft01	08-Jul-2007	10 km ESE Churchill, Launch Road near A-frame		58.755	-93.998
CBRAB	ASWAT589-08	07PROBE-24057	JX832530	631	0	1	1	Biodiversity Institute of Ontario	Arthropoda	Insecta	Hymenoptera	Braconidae	Aphidiinae			08-Jul-2007	10 km ESE Churchill, Launch Road near A-frame		58.755	-93.998
CBRAB	ASWAT590-08	07PROBE-24058	JX829596	632	2	2	1	Biodiversity Institute of Ontario	Arthropoda	Insecta	Hymenoptera	Braconidae	Alysiinae	Alysia	Alysia jft01	08-Jul-2007	10 km ESE Churchill, Launch Road near A-frame		58.755	-93.998
CBRAB	ASWAT591-08	07PROBE-24059	JX832451	657	0	2	1	Biodiversity Institute of Ontario	Arthropoda	Insecta	Hymenoptera	Braconidae	Alysiinae	Alysia	Alysia jft01	08-Jul-2007	10 km ESE Churchill, Launch Road near A-frame		58.755	-93.998
CBRAB	ASWAT592-08	07PROBE-24060	JX829580	657	0	2	1	Biodiversity Institute of Ontario	Arthropoda	Insecta	Hymenoptera	Braconidae	Euphorinae	Perilitus		08-Jul-2007	10 km ESE Churchill, Launch Road near A-frame		58.755	-93.998
CBRAB	ASWAT593-08	07PROBE-24061	JX829033	657	0	1	1	Biodiversity Institute of Ontario	Arthropoda	Insecta	Hymenoptera	Braconidae	Aphidiinae			08-Jul-2007	10 km ESE Churchill, Launch Road near A-frame		58.755	-93.998
CBRAB	ASWAT594-08	07PROBE-24062	JX830329	600	1	2	1	Biodiversity Institute of Ontario	Arthropoda	Insecta	Hymenoptera	Braconidae	Alysiinae			08-Jul-2007	10 km ESE Churchill, Launch Road near A-frame		58.755	-93.998
CBRAB	ASWAT595-08	07PROBE-24063	JX831142	631	0	2	1	Biodiversity Institute of Ontario	Arthropoda	Insecta	Hymenoptera	Braconidae	Braconinae			08-Jul-2007	10 km ESE Churchill, Launch Road near A-frame		58.755	-93.998
CBRAB	ASWAT596-08	07PROBE-24064	JX831873	631	0	2	1	Biodiversity Institute of Ontario	Arthropoda	Insecta	Hymenoptera	Braconidae	Alysiinae	Alysia	Alysia jft01	08-Jul-2007	10 km ESE Churchill, Launch Road near A-frame		58.755	-93.998
CBRAB	ASWAT597-08	07PROBE-24065	JX828790	648	0	2	1	Biodiversity Institute of Ontario	Arthropoda	Insecta	Hymenoptera	Braconidae	Braconinae			08-Jul-2007	10 km ESE Churchill, Launch Road near A-frame		58.755	-93.998
CBRAB	ASWAT598-08	07PROBE-24066	JX832029	657	0	2	1	Biodiversity Institute of Ontario	Arthropoda	Insecta	Hymenoptera	Braconidae	Braconinae			08-Jul-2007	10 km ESE Churchill, Launch Road near A-frame		58.755	-93.998
CBRAB	ASWAT599-08	07PROBE-24067	JX829691	282	1	1	1	Biodiversity Institute of Ontario	Arthropoda	Insecta	Hymenoptera	Braconidae				08-Jul-2007	10 km ESE Churchill, Launch Road near A-frame		58.755	-93.998
CBRAB	ASWAT601-08	07PROBE-24069	JX830076	657	0	2	1	Biodiversity Institute of Ontario	Arthropoda	Insecta	Hymenoptera	Braconidae	Alysiinae	Alysia	Alysia jft01	08-Jul-2007	10 km ESE Churchill, Launch Road near A-frame		58.755	-93.998
CBRAB	ASWAT603-08	07PROBE-24071	JX829463	632	0	2	1	Biodiversity Institute of Ontario	Arthropoda	Insecta	Hymenoptera	Braconidae	Ichneutinae			08-Jul-2007	10 km ESE Churchill, Launch Road near A-frame		58.755	-93.998
CBRAB	ASWAT604-08	07PROBE-24072	JX830166	631	2	2	1	Biodiversity Institute of Ontario	Arthropoda	Insecta	Hymenoptera	Braconidae	Braconinae			08-Jul-2007	10 km ESE Churchill, Launch Road near A-frame		58.755	-93.998
CBRAB	ASWAT605-08	07PROBE-24073	JX831577	657	0	2	1	Biodiversity Institute of Ontario	Arthropoda	Insecta	Hymenoptera	Braconidae	Hormiinae	Shawiana		08-Jul-2007	10 km ESE Churchill, Launch Road near A-frame		58.755	-93.998
CBRAB	ASWAT606-08	07PROBE-24074	JX829391	657	0	2	1	Biodiversity Institute of Ontario	Arthropoda	Insecta	Hymenoptera	Braconidae	Braconinae			08-Jul-2007	10 km ESE Churchill, Launch Road near A-frame		58.755	-93.998
CBRAB	ASWAT608-08	07PROBE-24076	JX830406	657	1	2	1	Biodiversity Institute of Ontario	Arthropoda	Insecta	Hymenoptera	Braconidae	Alysiinae	Alysia	Alysia jft01	08-Jul-2007	10 km ESE Churchill, Launch Road near A-frame		58.755	-93.998
CBRAB	ASWAT609-08	07PROBE-24077	JX832609	629	0	2	1	Biodiversity Institute of Ontario	Arthropoda	Insecta	Hymenoptera	Braconidae	Ichneutinae			08-Jul-2007	10 km ESE Churchill, Launch Road near A-frame		58.755	-93.998
CBRAB	ASWAT611-08	07PROBE-24079	JX832181	598	0	2	1	Biodiversity Institute of Ontario	Arthropoda	Insecta	Hymenoptera	Braconidae	Alysiinae	Alysia	Alysia jft01	08-Jul-2007	10 km ESE Churchill, Launch Road near A-frame		58.755	-93.998
CBRAB	ASWAT612-08	07PROBE-24080	JX828773	586	0	2	1	Biodiversity Institute of Ontario	Arthropoda	Insecta	Hymenoptera	Braconidae	Alysiinae	Alysia	Alysia jft01	08-Jul-2007	10 km ESE Churchill, Launch Road near A-frame		58.755	-93.998
CBRAB	ASWAT621-08	07PROBE-24089	JX833482	657	0	1	1	Biodiversity Institute of Ontario	Arthropoda	Insecta	Hymenoptera	Braconidae	Alysiinae	Alysia	Alysia jft01	08-Jul-2007	10 km ESE Churchill, Launch Road near A-frame		58.755	-93.998
CBRAB	ASWAT622-08	07PROBE-24090	JX833554	657	0	2	1	Biodiversity Institute of Ontario	Arthropoda	Insecta	Hymenoptera	Braconidae	Euphorinae	Perilitus		08-Jul-2007	10 km ESE Churchill, Launch Road near A-frame		58.755	-93.998
CBRAB	ASWAT623-08	07PROBE-24091	JX832968	657	0	2	1	Biodiversity Institute of Ontario	Arthropoda	Insecta	Hymenoptera	Braconidae	Alysiinae	Alysia	Alysia jft01	08-Jul-2007	10 km ESE Churchill, Launch Road near A-frame		58.755	-93.998
CBRAB	ASWAT624-08	07PROBE-24092	JX831323	657	0	2	1	Biodiversity Institute of Ontario	Arthropoda	Insecta	Hymenoptera	Braconidae	Alysiinae	Alysia		08-Jul-2007	10 km ESE Churchill, Launch Road near A-frame		58.755	-93.998
CBRAB	ASWAT625-08	07PROBE-24093	JX833160	657	0	2	1	Biodiversity Institute of Ontario	Arthropoda	Insecta	Hymenoptera	Braconidae	Ichneutinae			08-Jul-2007	10 km ESE Churchill, Launch Road near A-frame		58.755	-93.998
CBRAB	ASWAT626-08	07PROBE-24094	JX832156	629	0	2	1	Biodiversity Institute of Ontario	Arthropoda	Insecta	Hymenoptera	Braconidae	Alysiinae	Alysia		08-Jul-2007	10 km ESE Churchill, Launch Road near A-frame		58.755	-93.998
CBRAB	ASWAT659-08	07PROBE-24127	JX830473	631	0	2	1	Biodiversity Institute of Ontario	Arthropoda	Insecta	Hymenoptera	Braconidae	Alysiinae	Alysia	Alysia jft01	17-Jul-2007	10 km ESE Churchill, Launch Road near A-frame		58.755	-93.998
CBRAB	ASWAT660-08	07PROBE-24128	JX833429	613	0	2	1	Biodiversity Institute of Ontario	Arthropoda	Insecta	Hymenoptera	Braconidae	Alysiinae	Alysia	Alysia jft01	17-Jul-2007	10 km ESE Churchill, Launch Road near A-frame		58.755	-93.998
CBRAB	ASWAT662-08	07PROBE-24130	JX833546	510	1	2	1	Biodiversity Institute of Ontario	Arthropoda	Insecta	Hymenoptera	Braconidae	Aphidiinae			17-Jul-2007	10 km ESE Churchill, Launch Road near A-frame		58.755	-93.998
CBRAB	ASWAT663-08	07PROBE-24131	JX831992	629	0	2	1	Biodiversity Institute of Ontario	Arthropoda	Insecta	Hymenoptera	Braconidae	Alysiinae	Alysia	Alysia jft01	17-Jul-2007	10 km ESE Churchill, Launch Road near A-frame		58.755	-93.998
CBRAB	ASWAT664-08	07PROBE-24132	JX829969	631	0	2	1	Biodiversity Institute of Ontario	Arthropoda	Insecta	Hymenoptera	Braconidae	Alysiinae	Dinotrema		17-Jul-2007	10 km ESE Churchill, Launch Road near A-frame		58.755	-93.998
CBRAB	ASWAT665-08	07PROBE-24133	JX829415	655	2	2	1	Biodiversity Institute of Ontario	Arthropoda	Insecta	Hymenoptera	Braconidae	Alysiinae	Alysia	Alysia jft01	17-Jul-2007	10 km ESE Churchill, Launch Road near A-frame		58.755	-93.998
CBRAB	ASWAT666-08	07PROBE-24134	JX828534	631	1	2	1	Biodiversity Institute of Ontario	Arthropoda	Insecta	Hymenoptera	Braconidae	Alysiinae			17-Jul-2007	10 km ESE Churchill, Launch Road near A-frame		58.755	-93.998
CBRAB	ASWAT667-08	07PROBE-24135	JX832031	629	1	2	1	Biodiversity Institute of Ontario	Arthropoda	Insecta	Hymenoptera	Braconidae	Alysiinae	Alysia	Alysia jft01	17-Jul-2007	10 km ESE Churchill, Launch Road near A-frame		58.755	-93.998
CBRAB	ASWAT668-08	07PROBE-24136	JX830537	626	0	2	1	Biodiversity Institute of Ontario	Arthropoda	Insecta	Hymenoptera	Braconidae	Alysiinae	Dinotrema	Dinotrema jft01	17-Jul-2007	10 km ESE Churchill, Launch Road near A-frame		58.755	-93.998
CBRAB	ASWAT670-08	07PROBE-24138	JX830756	634	3	1	1	Biodiversity Institute of Ontario	Arthropoda	Insecta	Hymenoptera	Braconidae	Alysiinae	Alysia	Alysia jft01	17-Jul-2007	10 km ESE Churchill, Launch Road near A-frame		58.755	-93.998
CBRAB	ASWAT671-08	07PROBE-24139	JX830592	629	1	2	1	Biodiversity Institute of Ontario	Arthropoda	Insecta	Hymenoptera	Braconidae	Alysiinae	Alysia	Alysia jft01	17-Jul-2007	10 km ESE Churchill, Launch Road near A-frame		58.755	-93.998
CBRAB	ASWAT672-08	07PROBE-24140	JX830611	632	0	2	1	Biodiversity Institute of Ontario	Arthropoda	Insecta	Hymenoptera	Braconidae	Alysiinae	Dinotrema	Dinotrema jft06	17-Jul-2007	10 km ESE Churchill, Launch Road near A-frame		58.755	-93.998
CBRAB	ASWAT673-08	07PROBE-24141	JX831546	631	1	2	1	Biodiversity Institute of Ontario	Arthropoda	Insecta	Hymenoptera	Braconidae	Alysiinae			17-Jul-2007	10 km ESE Churchill, Launch Road near A-frame		58.755	-93.998
CBRAB	ASWAT674-08	07PROBE-24142	JX829473	376	0	1	1	Biodiversity Institute of Ontario	Arthropoda	Insecta	Hymenoptera	Braconidae	Alysiinae	Dinotrema		17-Jul-2007	10 km ESE Churchill, Launch Road near A-frame		58.755	-93.998
CBRAB	ASWAT675-08	07PROBE-24143	HQ551437	579	1	2	1	Biodiversity Institute of Ontario	Arthropoda	Insecta	Hymenoptera	Braconidae	Aphidiinae	Praon		17-Jul-2007	10 km ESE Churchill, Launch Road near A-frame		58.755	-93.998
CBRAB	ASWAT676-08	07PROBE-24144	JX829866	622	0	1	1	Biodiversity Institute of Ontario	Arthropoda	Insecta	Hymenoptera	Braconidae	Aphidiinae			17-Jul-2007	10 km ESE Churchill, Launch Road near A-frame		58.755	-93.998
CBRAB	ASWAT677-08	07PROBE-24145	JX832522	631	0	2	1	Biodiversity Institute of Ontario	Arthropoda	Insecta	Hymenoptera	Braconidae	Alysiinae			17-Jul-2007	10 km ESE Churchill, Launch Road near A-frame		58.755	-93.998
CBRAB	ASWAT678-08	07PROBE-24146	JX833489	629	0	2	1	Biodiversity Institute of Ontario	Arthropoda	Insecta	Hymenoptera	Braconidae	Alysiinae			17-Jul-2007	10 km ESE Churchill, Launch Road near A-frame		58.755	-93.998
CBRAB	ASWAT679-08	07PROBE-24147	JX833043	631	0	2	1	Biodiversity Institute of Ontario	Arthropoda	Insecta	Hymenoptera	Braconidae	Alysiinae	Alysia	Alysia jft01	17-Jul-2007	10 km ESE Churchill, Launch Road near A-frame		58.755	-93.998
CBRAB	ASWAT680-08	07PROBE-24148	JX832979	623	0	2	1	Biodiversity Institute of Ontario	Arthropoda	Insecta	Hymenoptera	Braconidae	Aphidiinae			17-Jul-2007	10 km ESE Churchill, Launch Road near A-frame		58.755	-93.998
CBRAB	ASWAT681-08	07PROBE-24149	JX833052	629	1	2	1	Biodiversity Institute of Ontario	Arthropoda	Insecta	Hymenoptera	Braconidae	Alysiinae	Alysia	Alysia jft01	17-Jul-2007	10 km ESE Churchill, Launch Road near A-frame		58.755	-93.998
CBRAB	ASWAT682-08	07PROBE-24150	JX829568	646	2	2	1	Biodiversity Institute of Ontario	Arthropoda	Insecta	Hymenoptera	Braconidae	Alysiinae			17-Jul-2007	10 km ESE Churchill, Launch Road near A-frame		58.755	-93.998
CBRAB	ASWAT683-08	07PROBE-24151	JX831085	606	2	1	1	Biodiversity Institute of Ontario	Arthropoda	Insecta	Hymenoptera	Braconidae	Aphidiinae			17-Jul-2007	10 km ESE Churchill, Launch Road near A-frame		58.755	-93.998
CBRAB	ASWAT684-08	07PROBE-24152	JX829421	577	0	2	1	Biodiversity Institute of Ontario	Arthropoda	Insecta	Hymenoptera	Braconidae	Alysiinae	Dinotrema		17-Jul-2007	10 km ESE Churchill, Launch Road near A-frame		58.755	-93.998
CBRAB	ASWAT685-08	07PROBE-24153	JX829347	629	1	2	1	Biodiversity Institute of Ontario	Arthropoda	Insecta	Hymenoptera	Braconidae	Alysiinae	Alysia	Alysia jft01	17-Jul-2007	10 km ESE Churchill, Launch Road near A-frame		58.755	-93.998
CBRAB	ASWAT686-08	07PROBE-24154	JX832514	631	0	1	1	Biodiversity Institute of Ontario	Arthropoda	Insecta	Hymenoptera	Braconidae	Alysiinae	Dinotrema		17-Jul-2007	10 km ESE Churchill, Launch Road near A-frame		58.755	-93.998
CBRAB	ASWAT687-08	07PROBE-24155	JX830552	631	0	2	1	Biodiversity Institute of Ontario	Arthropoda	Insecta	Hymenoptera	Braconidae	Alysiinae	Alysia	Alysia jft01	17-Jul-2007	10 km ESE Churchill, Launch Road near A-frame		58.755	-93.998
CBRAB	ASWAT688-08	07PROBE-24156	JX831379	611	0	2	1	Biodiversity Institute of Ontario	Arthropoda	Insecta	Hymenoptera	Braconidae	Alysiinae			17-Jul-2007	10 km ESE Churchill, Launch Road near A-frame		58.755	-93.998
CBRAB	ASWAT689-08	07PROBE-24157	JX832256	617	1	2	1	Biodiversity Institute of Ontario	Arthropoda	Insecta	Hymenoptera	Braconidae	Alysiinae	Dinotrema		17-Jul-2007	10 km ESE Churchill, Launch Road near A-frame		58.755	-93.998
CBRAB	ASWAT690-08	07PROBE-24158	JX830104	657	1	2	1	Biodiversity Institute of Ontario	Arthropoda	Insecta	Hymenoptera	Braconidae	Alysiinae	Alysia	Alysia jft01	17-Jul-2007	10 km ESE Churchill, Launch Road near A-frame		58.755	-93.998
CBRAB	ASWAT691-08	07PROBE-24159	JX831480	628	0	2	1	Biodiversity Institute of Ontario	Arthropoda	Insecta	Hymenoptera	Braconidae	Alysiinae	Alysia	Alysia jft01	17-Jul-2007	10 km ESE Churchill, Launch Road near A-frame		58.755	-93.998
CBRAB	ASWAT693-08	07PROBE-24161	JX829503	578	0	2	1	Biodiversity Institute of Ontario	Arthropoda	Insecta	Hymenoptera	Braconidae	Aphidiinae			17-Jul-2007	10 km ESE Churchill, Launch Road near A-frame		58.755	-93.998
CBRAB	ASWAT694-08	07PROBE-24162	JX832896	625	0	2	1	Biodiversity Institute of Ontario	Arthropoda	Insecta	Hymenoptera	Braconidae	Alysiinae	Alysia		17-Jul-2007	10 km ESE Churchill, Launch Road near A-frame		58.755	-93.998
CBRAB	ASWAT696-08	07PROBE-24164	JX831712	632	0	2	1	Biodiversity Institute of Ontario	Arthropoda	Insecta	Hymenoptera	Braconidae	Alysiinae	Alysia	Alysia jft01	17-Jul-2007	10 km ESE Churchill, Launch Road near A-frame		58.755	-93.998
CBRAB	ASWAT697-08	07PROBE-24165	JX832489	657	5	2	1	Biodiversity Institute of Ontario	Arthropoda	Insecta	Hymenoptera	Braconidae	Alysiinae	Dinotrema		17-Jul-2007	10 km ESE Churchill, Launch Road near A-frame		58.755	-93.998
CBRAB	ASWAT698-08	07PROBE-24166	JX829589	631	0	2	1	Biodiversity Institute of Ontario	Arthropoda	Insecta	Hymenoptera	Braconidae	Alysiinae	Alysia	Alysia jft01	17-Jul-2007	10 km ESE Churchill, Launch Road near A-frame		58.755	-93.998
CBRAB	ASWAT706-08	07PROBE-24174	JX830456	657	1	2	1	Biodiversity Institute of Ontario	Arthropoda	Insecta	Hymenoptera	Braconidae	Alysiinae	Dinotrema	Dinotrema jft01	17-Jul-2007	10 km ESE Churchill, Launch Road near A-frame		58.755	-93.998
CBRAB	ASWAT707-08	07PROBE-24175	JX828712	628	1	2	1	Biodiversity Institute of Ontario	Arthropoda	Insecta	Hymenoptera	Braconidae	Alysiinae	Alysia	Alysia jft01	17-Jul-2007	10 km ESE Churchill, Launch Road near A-frame		58.755	-93.998
CBRAB	ASWAT708-08	07PROBE-24176	JX831402	646	1	2	1	Biodiversity Institute of Ontario	Arthropoda	Insecta	Hymenoptera	Braconidae	Alysiinae	Dinotrema		17-Jul-2007	10 km ESE Churchill, Launch Road near A-frame		58.755	-93.998
CBRAB	ASWAT709-08	07PROBE-24177	JX832798	426	0	3	1	Biodiversity Institute of Ontario	Arthropoda	Insecta	Hymenoptera	Braconidae	Alysiinae	Dinotrema		03-Jul-2007	26 km SE Churchill, Twin Lakes		58.632	-93.788
CBRAB	ASWAT710-08	07PROBE-24178	JX831864	343	0	1	1	Biodiversity Institute of Ontario	Arthropoda	Insecta	Hymenoptera	Braconidae	Alysiinae	Dinotrema		03-Jul-2007	26 km SE Churchill, Twin Lakes		58.632	-93.788
CBRAB	ASWAT723-08	07PROBE-24191	JX829558	623	1	2	1	Biodiversity Institute of Ontario	Arthropoda	Insecta	Hymenoptera	Braconidae	Alysiinae			03-Jul-2007	10 km ESE Churchill, Launch Road near A-frame		58.755	-93.998
CBRAB	ASWAT724-08	07PROBE-24192	JX828530	632	1	2	1	Biodiversity Institute of Ontario	Arthropoda	Insecta	Hymenoptera	Braconidae	Alysiinae	Dinotrema		03-Jul-2007	10 km ESE Churchill, Launch Road near A-frame		58.755	-93.998
CBRAB	ASWAT726-08	07PROBE-24194	JX830212	629	0	2	1	Biodiversity Institute of Ontario	Arthropoda	Insecta	Hymenoptera	Braconidae	Alysiinae			03-Jul-2007	10 km ESE Churchill, Launch Road near A-frame		58.755	-93.998
CBRAB	ASWAT728-08	07PROBE-24196	JX833085	378	0	1	1	Biodiversity Institute of Ontario	Arthropoda	Insecta	Hymenoptera	Braconidae	Braconinae			03-Jul-2007	10 km ESE Churchill, Launch Road near A-frame		58.755	-93.998
CBRAB	ASWAT729-08	07PROBE-24197	JX831916	631	0	2	1	Biodiversity Institute of Ontario	Arthropoda	Insecta	Hymenoptera	Braconidae	Braconinae			03-Jul-2007	10 km ESE Churchill, Launch Road near A-frame		58.755	-93.998
CBRAB	ASWAT730-08	07PROBE-24198	JX830014	629	0	2	1	Biodiversity Institute of Ontario	Arthropoda	Insecta	Hymenoptera	Braconidae	Alysiinae			03-Jul-2007	10 km ESE Churchill, Launch Road near A-frame		58.755	-93.998
CBRAB	ASWAT731-08	07PROBE-24199	JX832115	657	0	2	1	Biodiversity Institute of Ontario	Arthropoda	Insecta	Hymenoptera	Braconidae	Braconinae			03-Jul-2007	10 km ESE Churchill, Launch Road near A-frame		58.755	-93.998
CBRAB	ASWAT732-08	07PROBE-24200	HQ551438	597	0	2	1	Biodiversity Institute of Ontario	Arthropoda	Insecta	Hymenoptera	Braconidae	Braconinae			03-Jul-2007	10 km ESE Churchill, Launch Road near A-frame		58.755	-93.998
CBRAB	ASWAT733-08	07PROBE-24201	HQ551439	603	0	2	1	Biodiversity Institute of Ontario	Arthropoda	Insecta	Hymenoptera	Braconidae				03-Jul-2007	10 km ESE Churchill, Launch Road near A-frame		58.755	-93.998
CBRAB	ASWAT735-08	07PROBE-24203	JX832307	387	0	1	1	Biodiversity Institute of Ontario	Arthropoda	Insecta	Hymenoptera	Braconidae	Aphidiinae			03-Jul-2007	10 km ESE Churchill, Launch Road near A-frame		58.755	-93.998
CBRAB	ASWAT739-08	07PROBE-24207	JX831425	501	0	2	1	Biodiversity Institute of Ontario	Arthropoda	Insecta	Hymenoptera	Braconidae				02-Aug-2007	23 km E Churchill, Ramsay Creek		58.731	-93.78	10
CBRAB	ASWAT740-08	07PROBE-24208	HQ551440	592	0	2	1	Biodiversity Institute of Ontario	Arthropoda	Insecta	Hymenoptera	Braconidae	Meteorinae	Meteorus		02-Aug-2007	23 km E Churchill, Ramsay Creek		58.731	-93.78	10
CBRAB	ASWAT741-08	07PROBE-24209	HQ551441	593	0	2	1	Biodiversity Institute of Ontario	Arthropoda	Insecta	Hymenoptera	Braconidae	Cheloninae			02-Aug-2007	23 km E Churchill, Ramsay Creek		58.731	-93.78	10
CBRAB	ASWAT742-08	07PROBE-24210	HQ551442	548	3	2	1	Biodiversity Institute of Ontario	Arthropoda	Insecta	Hymenoptera	Braconidae				02-Aug-2007	23 km E Churchill, Ramsay Creek		58.731	-93.78	10
CBRAB	ASWAT743-08	07PROBE-24211	JX828437	381	0	1	1	Biodiversity Institute of Ontario	Arthropoda	Insecta	Hymenoptera	Braconidae	Alysiinae			02-Aug-2007	23 km E Churchill, Ramsay Creek		58.731	-93.78	10
CBRAB	ASWAT744-08	07PROBE-24212	JX829905	383	0	1	1	Biodiversity Institute of Ontario	Arthropoda	Insecta	Hymenoptera	Braconidae				02-Aug-2007	23 km E Churchill, Ramsay Creek		58.731	-93.78	10
CBRAB	ASWAT745-08	07PROBE-24213	JX830560	369	0	1	1	Biodiversity Institute of Ontario	Arthropoda	Insecta	Hymenoptera	Braconidae	Alysiinae			02-Aug-2007	23 km E Churchill, Ramsay Creek		58.731	-93.78	10
CBRAB	ASWAT746-08	07PROBE-24214	JX830515	385	0	1	1	Biodiversity Institute of Ontario	Arthropoda	Insecta	Hymenoptera	Braconidae				29-Jul-2007	14 km E Churchill, Golf Balls	1.8 km S of	58.752	-93.91
CBRAB	ASWAT747-08	07PROBE-24215	HQ927370	573	0	3	1	Biodiversity Institute of Ontario	Arthropoda	Insecta	Hymenoptera	Braconidae	Aphidiinae			29-Jul-2007	14 km E Churchill, Golf Balls	1.8 km S of	58.752	-93.91
CBRAB	ASWAT749-08	07PROBE-24217	HQ551443	586	0	2	1	Biodiversity Institute of Ontario	Arthropoda	Insecta	Hymenoptera	Braconidae				29-Jul-2007	14 km E Churchill, Golf Balls	1.8 km S of	58.752	-93.91
CBRAB	ASWAT750-08	07PROBE-24218	JX828756	614	0	2	1	Biodiversity Institute of Ontario	Arthropoda	Insecta	Hymenoptera	Braconidae	Aphidiinae			29-Jul-2007	14 km E Churchill, Golf Balls	1.8 km S of	58.752	-93.91
CBRAB	ASWAT751-08	07PROBE-24219	JX831863	376	1	1	1	Biodiversity Institute of Ontario	Arthropoda	Insecta	Hymenoptera	Braconidae	Alysiinae			29-Jul-2007	14 km E Churchill, Golf Balls	1.8 km S of	58.752	-93.91
CBRAB	ASWAT753-08	07PROBE-24221	JX831046	657	0	2	1	Biodiversity Institute of Ontario	Arthropoda	Insecta	Hymenoptera	Braconidae	Ichneutinae	Ichneutes		07-Jul-2007	2 km S Churchill, Beech Bay		58.746	-94.135
CBRAB	ASWAT754-08	07PROBE-24222	JX831340	657	0	2	1	Biodiversity Institute of Ontario	Arthropoda	Insecta	Hymenoptera	Braconidae	Euphorinae	Peristenus		07-Jul-2007	2 km S Churchill, Beech Bay		58.746	-94.135
CBRAB	ASWAT803-08	07PROBE-24271	JX831463	657	0	2	1	Biodiversity Institute of Ontario	Arthropoda	Insecta	Hymenoptera	Braconidae	Aphidiinae			29-Jul-2007	14 km E Churchill, Golf Balls	1.8 km S of	58.752	-93.91
CBRAB	ASWAT804-08	07PROBE-24272	JX830220	613	0	1	1	Biodiversity Institute of Ontario	Arthropoda	Insecta	Hymenoptera	Braconidae	Adeliinae			17-Jul-2007	23 km E Churchill, Ramsay Creek		58.731	-93.78	10
CBRAB	ASWAT805-08	07PROBE-24273	JX832007	657	0	2	1	Biodiversity Institute of Ontario	Arthropoda	Insecta	Hymenoptera	Braconidae				17-Jul-2007	23 km E Churchill, Ramsay Creek		58.731	-93.78	10
CBRAB	ASWAT806-08	07PROBE-24274	JX833484	657	0	2	1	Biodiversity Institute of Ontario	Arthropoda	Insecta	Hymenoptera	Braconidae	Meteorinae	Meteorus		17-Jul-2007	23 km E Churchill, Ramsay Creek		58.731	-93.78	10
CBRAB	ASWAT807-08	07PROBE-24275	JX831612	657	0	2	1	Biodiversity Institute of Ontario	Arthropoda	Insecta	Hymenoptera	Braconidae				17-Jul-2007	23 km E Churchill, Ramsay Creek		58.731	-93.78	10
CBRAB	ASWAT808-08	07PROBE-24276	JX831148	657	0	2	1	Biodiversity Institute of Ontario	Arthropoda	Insecta	Hymenoptera	Braconidae	Aphidiinae	Praon		17-Jul-2007	23 km E Churchill, Ramsay Creek		58.731	-93.78	10
CBRAB	ASWAT810-08	07PROBE-24278	JX830489	657	0	2	1	Biodiversity Institute of Ontario	Arthropoda	Insecta	Hymenoptera	Braconidae	Cheloninae			17-Jul-2007	23 km E Churchill, Ramsay Creek		58.731	-93.78	10
CBRAB	ASWAT811-08	07PROBE-24279	JX828803	657	0	2	1	Biodiversity Institute of Ontario	Arthropoda	Insecta	Hymenoptera	Braconidae				17-Jul-2007	23 km E Churchill, Ramsay Creek		58.731	-93.78	10
CBRAB	ASWAT812-08	07PROBE-24280	JX831584	644	0	2	1	Biodiversity Institute of Ontario	Arthropoda	Insecta	Hymenoptera	Braconidae	Alysiinae	Chorebus		17-Jul-2007	23 km E Churchill, Ramsay Creek		58.731	-93.78	10
CBRAB	ASWAT813-08	07PROBE-24281	JX831370	657	0	2	1	Biodiversity Institute of Ontario	Arthropoda	Insecta	Hymenoptera	Braconidae	Alysiinae	Alysia		17-Jul-2007	23 km E Churchill, Ramsay Creek		58.731	-93.78	10
CBRAB	ASWAT814-08	07PROBE-24282	JX829288	589	0	2	1	Biodiversity Institute of Ontario	Arthropoda	Insecta	Hymenoptera	Braconidae				17-Jul-2007	23 km E Churchill, Ramsay Creek		58.731	-93.78	10
CBRAB	ASWAT815-08	07PROBE-24283	JX831199	634	0	2	1	Biodiversity Institute of Ontario	Arthropoda	Insecta	Hymenoptera	Braconidae				17-Jul-2007	23 km E Churchill, Ramsay Creek		58.731	-93.78	10
CBRAB	ASWAT817-08	07PROBE-24285	JX830943	624	0	2	1	Biodiversity Institute of Ontario	Arthropoda	Insecta	Hymenoptera	Braconidae	Adeliinae			17-Jul-2007	23 km E Churchill, Ramsay Creek		58.731	-93.78	10
CBRAB	ASWAT819-08	07PROBE-24287	JX832983	657	0	2	1	Biodiversity Institute of Ontario	Arthropoda	Insecta	Hymenoptera	Braconidae	Alysiinae			17-Jul-2007	23 km E Churchill, Ramsay Creek		58.731	-93.78	10
CBRAB	ASWAT823-08	07PROBE-24291	JX831332	648	0	2	1	Biodiversity Institute of Ontario	Arthropoda	Insecta	Hymenoptera	Braconidae				17-Jul-2007	23 km E Churchill, Ramsay Creek		58.731	-93.78	10
CBRAB	ASWAT824-08	07PROBE-24292	JX831397	657	0	2	1	Biodiversity Institute of Ontario	Arthropoda	Insecta	Hymenoptera	Braconidae	Cheloninae			17-Jul-2007	23 km E Churchill, Ramsay Creek		58.731	-93.78	10
CBRAB	ASWAT826-08	07PROBE-24294	JX829034	549	0	1	1	Biodiversity Institute of Ontario	Arthropoda	Insecta	Hymenoptera	Braconidae	Cheloninae			17-Jul-2007	23 km E Churchill, Ramsay Creek		58.731	-93.78	10
CBRAB	ASWAT849-08	07PROBE-24317	JX828975	584	9	2	1	Biodiversity Institute of Ontario	Arthropoda	Insecta	Hymenoptera	Braconidae	Alysiinae			08-Aug-2007	10 km ESE Churchill, Launch Road near A-frame		58.755	-93.998
CBRAB	ASWAT851-08	07PROBE-24319	JX831298	594	1	2	1	Biodiversity Institute of Ontario	Arthropoda	Insecta	Hymenoptera	Braconidae	Braconinae			08-Aug-2007	10 km ESE Churchill, Launch Road near A-frame		58.755	-93.998
CBRAB	ASWAT852-08	07PROBE-24320	JX829338	629	0	2	1	Biodiversity Institute of Ontario	Arthropoda	Insecta	Hymenoptera	Braconidae	Braconinae			08-Aug-2007	10 km ESE Churchill, Launch Road near A-frame		58.755	-93.998
CBRAB	ASWAT853-08	07PROBE-24321	JX833260	649	0	2	1	Biodiversity Institute of Ontario	Arthropoda	Insecta	Hymenoptera	Braconidae	Alysiinae			08-Aug-2007	10 km ESE Churchill, Launch Road near A-frame		58.755	-93.998
CBRAB	ASWAT854-08	07PROBE-24322	JX829375	657	0	2	1	Biodiversity Institute of Ontario	Arthropoda	Insecta	Hymenoptera	Braconidae	Braconinae			08-Aug-2007	10 km ESE Churchill, Launch Road near A-frame		58.755	-93.998
CBRAB	ASWAT856-08	07PROBE-24324	JX832928	603	2	2	1	Biodiversity Institute of Ontario	Arthropoda	Insecta	Hymenoptera	Braconidae	Alysiinae			08-Aug-2007	10 km ESE Churchill, Launch Road near A-frame		58.755	-93.998
CBRAB	ASWAT858-08	07PROBE-24326	JX828913	625	4	2	1	Biodiversity Institute of Ontario	Arthropoda	Insecta	Hymenoptera	Braconidae	Cheloninae			08-Aug-2007	10 km ESE Churchill, Launch Road near A-frame		58.755	-93.998
CBRAB	ASWAT860-08	07PROBE-24328	JX833452	657	1	2	1	Biodiversity Institute of Ontario	Arthropoda	Insecta	Hymenoptera	Braconidae	Alysiinae	Dinotrema		08-Aug-2007	10 km ESE Churchill, Launch Road near A-frame		58.755	-93.998
CBRAB	ASWAT967-08	07PROBE-24435	JX830035	628	2	2	1	Biodiversity Institute of Ontario	Arthropoda	Insecta	Hymenoptera	Braconidae	Aphidiinae			21-Jul-2007	23 km E Churchill, Ramsay Creek		58.731	-93.78	10
CBRAB	ASWAT968-08	07PROBE-24436	JX831835	623	0	2	1	Biodiversity Institute of Ontario	Arthropoda	Insecta	Hymenoptera	Braconidae	Alysiinae			21-Jul-2007	23 km E Churchill, Ramsay Creek		58.731	-93.78	10
CBRAB	ASWAT969-08	07PROBE-24437	JX831189	631	1	2	1	Biodiversity Institute of Ontario	Arthropoda	Insecta	Hymenoptera	Braconidae				21-Jul-2007	23 km E Churchill, Ramsay Creek		58.731	-93.78	10
CBRAB	ASWAT970-08	07PROBE-24438	JX833199	632	1	2	1	Biodiversity Institute of Ontario	Arthropoda	Insecta	Hymenoptera	Braconidae	Alysiinae	Alysia		21-Jul-2007	23 km E Churchill, Ramsay Creek		58.731	-93.78	10
CBRAB	ASWAT971-08	07PROBE-24439	JX833419	625	1	2	1	Biodiversity Institute of Ontario	Arthropoda	Insecta	Hymenoptera	Braconidae	Aphidiinae			21-Jul-2007	23 km E Churchill, Ramsay Creek		58.731	-93.78	10
CBRAB	ASWAT972-08	07PROBE-24440	JX832457	623	0	2	1	Biodiversity Institute of Ontario	Arthropoda	Insecta	Hymenoptera	Braconidae	Alysiinae	Alysia	Alysia jft01	21-Jul-2007	23 km E Churchill, Ramsay Creek		58.731	-93.78	10
CBRAB	ASWAT973-08	07PROBE-24441	JX830938	657	0	2	1	Biodiversity Institute of Ontario	Arthropoda	Insecta	Hymenoptera	Braconidae	Alysiinae	Dinotrema		21-Jul-2007	23 km E Churchill, Ramsay Creek		58.731	-93.78	10
CBRAB	ASWAT974-08	07PROBE-24442	JX830492	628	4	1	1	Biodiversity Institute of Ontario	Arthropoda	Insecta	Hymenoptera	Braconidae	Aphidiinae			21-Jul-2007	23 km E Churchill, Ramsay Creek		58.731	-93.78	10
CBRAB	ASWAT975-08	07PROBE-24443	JX833127	617	4	2	1	Biodiversity Institute of Ontario	Arthropoda	Insecta	Hymenoptera	Braconidae	Alysiinae	Alysia	Alysia jft01	21-Jul-2007	23 km E Churchill, Ramsay Creek		58.731	-93.78	10
CBRAB	ASWAT976-08	07PROBE-24444	JX833342	611	3	2	1	Biodiversity Institute of Ontario	Arthropoda	Insecta	Hymenoptera	Braconidae	Alysiinae			21-Jul-2007	23 km E Churchill, Ramsay Creek		58.731	-93.78	10
CBRAB	ASWAT977-08	07PROBE-24445	JX832617	620	6	2	1	Biodiversity Institute of Ontario	Arthropoda	Insecta	Hymenoptera	Braconidae	Aphidiinae			21-Jul-2007	23 km E Churchill, Ramsay Creek		58.731	-93.78	10
CBRAB	ASWAT978-08	07PROBE-24446	JX830097	614	0	1	1	Biodiversity Institute of Ontario	Arthropoda	Insecta	Hymenoptera	Braconidae	Alysiinae			21-Jul-2007	23 km E Churchill, Ramsay Creek		58.731	-93.78	10
CBRAB	ASWAT980-08	07PROBE-24448	JX828724	596	4	0	1	Biodiversity Institute of Ontario	Arthropoda	Insecta	Hymenoptera	Braconidae	Alysiinae	Alysia	Alysia jft01	21-Jul-2007	23 km E Churchill, Ramsay Creek		58.731	-93.78	10
CBRAB	ASWAT981-08	07PROBE-24449	JX829549	631	0	1	1	Biodiversity Institute of Ontario	Arthropoda	Insecta	Hymenoptera	Braconidae	Alysiinae	Dinotrema	Dinotrema jft06	21-Jul-2007	23 km E Churchill, Ramsay Creek		58.731	-93.78	10
CBRAB	ASWAT982-08	07PROBE-24450	JX830113	600	4	1	1	Biodiversity Institute of Ontario	Arthropoda	Insecta	Hymenoptera	Braconidae				21-Jul-2007	23 km E Churchill, Ramsay Creek		58.731	-93.78	10
CBRAB	ASWAT983-08	07PROBE-24451	JX829652	628	1	1	1	Biodiversity Institute of Ontario	Arthropoda	Insecta	Hymenoptera	Braconidae	Aphidiinae			21-Jul-2007	23 km E Churchill, Ramsay Creek		58.731	-93.78	10
CBRAB	ASWAT984-08	07PROBE-24452	JX830398	657	0	2	1	Biodiversity Institute of Ontario	Arthropoda	Insecta	Hymenoptera	Braconidae	Alysiinae			21-Jul-2007	23 km E Churchill, Ramsay Creek		58.731	-93.78	10
CBRAB	ASWAT985-08	07PROBE-24453	JX828748	657	0	2	1	Biodiversity Institute of Ontario	Arthropoda	Insecta	Hymenoptera	Braconidae	Alysiinae	Dinotrema		21-Jul-2007	23 km E Churchill, Ramsay Creek		58.731	-93.78	10
CBRAB	ASWAT986-08	07PROBE-24454	JX831783	657	0	2	1	Biodiversity Institute of Ontario	Arthropoda	Insecta	Hymenoptera	Braconidae	Alysiinae	Dinotrema		21-Jul-2007	23 km E Churchill, Ramsay Creek		58.731	-93.78	10
CBRAB	ASWAT987-08	07PROBE-24455	JX828920	631	0	2	1	Biodiversity Institute of Ontario	Arthropoda	Insecta	Hymenoptera	Braconidae	Alysiinae			21-Jul-2007	23 km E Churchill, Ramsay Creek		58.731	-93.78	10
CBRAB	ASWAT998-08	07PROBE-24466	JX831380	657	1	2	1	Biodiversity Institute of Ontario	Arthropoda	Insecta	Hymenoptera	Braconidae				14-Jul-2007	16 km SW Churchill, Churchill River Pump House	Goose Creek Rd., Pump House	58.626	-94.23
CBRAB	ASWAT999-08	07PROBE-24467	JX829227	618	2	1	1	Biodiversity Institute of Ontario	Arthropoda	Insecta	Hymenoptera	Braconidae	Aphidiinae			14-Jul-2007	16 km SW Churchill, Churchill River Pump House	Goose Creek Rd., Pump House	58.626	-94.23
CBRAB	ASWAU566-08	07PROBE-21026	JX831899	600	0	2	1	Biodiversity Institute of Ontario	Arthropoda	Insecta	Hymenoptera	Braconidae	Braconinae			08-Aug-2007	10 km ESE Churchill, Launch Road near A-frame		58.755	-93.998
CBRAB	ASWAU567-08	07PROBE-21027	JX832591	622	0	2	1	Biodiversity Institute of Ontario	Arthropoda	Insecta	Hymenoptera	Braconidae	Orgilinae	Orgilus		08-Aug-2007	10 km ESE Churchill, Launch Road near A-frame		58.755	-93.998
CBRAB	ASWAU568-08	07PROBE-21028	JX833466	627	0	2	1	Biodiversity Institute of Ontario	Arthropoda	Insecta	Hymenoptera	Braconidae	Braconinae			08-Aug-2007	10 km ESE Churchill, Launch Road near A-frame		58.755	-93.998
CBRAB	ASWAU569-08	07PROBE-21029	JX831689	657	0	2	1	Biodiversity Institute of Ontario	Arthropoda	Insecta	Hymenoptera	Braconidae	Orgilinae	Orgilus		08-Aug-2007	10 km ESE Churchill, Launch Road near A-frame		58.755	-93.998
CBRAB	ASWAU570-08	07PROBE-21030	JX828556	631	0	2	1	Biodiversity Institute of Ontario	Arthropoda	Insecta	Hymenoptera	Braconidae	Adeliinae			08-Aug-2007	10 km ESE Churchill, Launch Road near A-frame		58.755	-93.998
CBRAB	ASWAU573-08	07PROBE-21033	JX828744	617	1	2	1	Biodiversity Institute of Ontario	Arthropoda	Insecta	Hymenoptera	Braconidae	Orgilinae	Orgilus		08-Aug-2007	10 km ESE Churchill, Launch Road near A-frame		58.755	-93.998
CBRAB	ASWAU574-08	07PROBE-21034	JX832112	594	0	2	1	Biodiversity Institute of Ontario	Arthropoda	Insecta	Hymenoptera	Braconidae	Braconinae			08-Aug-2007	10 km ESE Churchill, Launch Road near A-frame		58.755	-93.998
CBRAB	ASWAU575-08	07PROBE-21035	JX829571	656	0	2	1	Biodiversity Institute of Ontario	Arthropoda	Insecta	Hymenoptera	Braconidae	Braconinae			08-Aug-2007	10 km ESE Churchill, Launch Road near A-frame		58.755	-93.998
CBRAB	ASWAU576-08	07PROBE-21036	JX831876	657	0	2	1	Biodiversity Institute of Ontario	Arthropoda	Insecta	Hymenoptera	Braconidae	Cheloninae	Chelonus	Chelonus jft01	08-Aug-2007	10 km ESE Churchill, Launch Road near A-frame		58.755	-93.998
CBRAB	ASWAU577-08	07PROBE-21037	JX833472	590	0	2	1	Biodiversity Institute of Ontario	Arthropoda	Insecta	Hymenoptera	Braconidae	Blacinae			08-Aug-2007	10 km ESE Churchill, Launch Road near A-frame		58.755	-93.998
CBRAB	ASWAU578-08	07PROBE-21038	JX829513	504	4	2	1	Biodiversity Institute of Ontario	Arthropoda	Insecta	Hymenoptera	Braconidae	Aphidiinae			08-Aug-2007	10 km ESE Churchill, Launch Road near A-frame		58.755	-93.998
CBRAB	ASWAU581-08	07PROBE-21041	JX833186	591	0	2	1	Biodiversity Institute of Ontario	Arthropoda	Insecta	Hymenoptera	Braconidae	Orgilinae	Orgilus		08-Aug-2007	10 km ESE Churchill, Launch Road near A-frame		58.755	-93.998
CBRAB	ASWAU582-08	07PROBE-21042	JX831867	539	0	2	1	Biodiversity Institute of Ontario	Arthropoda	Insecta	Hymenoptera	Braconidae	Alysiinae			08-Aug-2007	10 km ESE Churchill, Launch Road near A-frame		58.755	-93.998
CBRAB	ASWAU584-08	07PROBE-21044	JX829947	606	0	2	1	Biodiversity Institute of Ontario	Arthropoda	Insecta	Hymenoptera	Braconidae	Braconinae			08-Aug-2007	10 km ESE Churchill, Launch Road near A-frame		58.755	-93.998
CBRAB	ASWAU585-08	07PROBE-21045	JX832287	620	1	2	1	Biodiversity Institute of Ontario	Arthropoda	Insecta	Hymenoptera	Braconidae	Orgilinae	Orgilus		08-Aug-2007	10 km ESE Churchill, Launch Road near A-frame		58.755	-93.998
CBRAB	ASWAU586-08	07PROBE-21046	JX829217	571	0	2	1	Biodiversity Institute of Ontario	Arthropoda	Insecta	Hymenoptera	Braconidae	Alysiinae			08-Aug-2007	10 km ESE Churchill, Launch Road near A-frame		58.755	-93.998
CBRAB	ASWAU589-08	07PROBE-21049	JX829930	656	0	2	1	Biodiversity Institute of Ontario	Arthropoda	Insecta	Hymenoptera	Braconidae				08-Aug-2007	10 km ESE Churchill, Launch Road near A-frame		58.755	-93.998
CBRAB	ASWAU590-08	07PROBE-21050	JX828979	639	3	2	1	Biodiversity Institute of Ontario	Arthropoda	Insecta	Hymenoptera	Braconidae	Alysiinae	Dinotrema	Dinotrema jft16	08-Aug-2007	10 km ESE Churchill, Launch Road near A-frame		58.755	-93.998
CBRAB	ASWAU591-08	07PROBE-21051	JX832946	657	0	2	1	Biodiversity Institute of Ontario	Arthropoda	Insecta	Hymenoptera	Braconidae	Alysiinae	Dinotrema	Dinotrema jft02	08-Aug-2007	10 km ESE Churchill, Launch Road near A-frame		58.755	-93.998
CBRAB	ASWAU592-08	07PROBE-21052	JX829723	635	1	2	1	Biodiversity Institute of Ontario	Arthropoda	Insecta	Hymenoptera	Braconidae	Braconinae			08-Aug-2007	10 km ESE Churchill, Launch Road near A-frame		58.755	-93.998
CBRAB	ASWAU594-08	07PROBE-21054	JX829056	635	1	2	1	Biodiversity Institute of Ontario	Arthropoda	Insecta	Hymenoptera	Braconidae				08-Aug-2007	10 km ESE Churchill, Launch Road near A-frame		58.755	-93.998
CBRAB	ASWAU597-08	07PROBE-21057	JX833324	539	0	2	1	Biodiversity Institute of Ontario	Arthropoda	Insecta	Hymenoptera	Braconidae	Braconinae			08-Aug-2007	10 km ESE Churchill, Launch Road near A-frame		58.755	-93.998
CBRAB	ASWAU598-08	07PROBE-21058	JX831541	587	1	2	1	Biodiversity Institute of Ontario	Arthropoda	Insecta	Hymenoptera	Braconidae	Blacinae			08-Aug-2007	10 km ESE Churchill, Launch Road near A-frame		58.755	-93.998
CBRAB	ASWAU599-08	07PROBE-21059	JX831290	611	2	2	1	Biodiversity Institute of Ontario	Arthropoda	Insecta	Hymenoptera	Braconidae	Braconinae			08-Aug-2007	10 km ESE Churchill, Launch Road near A-frame		58.755	-93.998
CBRAB	ASWAU600-08	07PROBE-21060	JX828661	597	2	2	1	Biodiversity Institute of Ontario	Arthropoda	Insecta	Hymenoptera	Braconidae	Hormiinae	Shawiana		08-Aug-2007	10 km ESE Churchill, Launch Road near A-frame		58.755	-93.998
CBRAB	ASWAU601-08	07PROBE-21061	JX829702	604	0	2	1	Biodiversity Institute of Ontario	Arthropoda	Insecta	Hymenoptera	Braconidae				08-Aug-2007	10 km ESE Churchill, Launch Road near A-frame		58.755	-93.998
CBRAB	ASWAU602-08	07PROBE-21062	JX833141	657	0	2	1	Biodiversity Institute of Ontario	Arthropoda	Insecta	Hymenoptera	Braconidae	Alysiinae			08-Aug-2007	10 km ESE Churchill, Launch Road near A-frame		58.755	-93.998
CBRAB	ASWAU605-08	07PROBE-21065	JX831092	657	0	2	1	Biodiversity Institute of Ontario	Arthropoda	Insecta	Hymenoptera	Braconidae	Alysiinae	Dinotrema	Dinotrema jft06	08-Aug-2007	10 km ESE Churchill, Launch Road near A-frame		58.755	-93.998
CBRAB	ASWAU606-08	07PROBE-21066	JX832857	633	1	2	1	Biodiversity Institute of Ontario	Arthropoda	Insecta	Hymenoptera	Braconidae	Braconinae			08-Aug-2007	10 km ESE Churchill, Launch Road near A-frame		58.755	-93.998
CBRAB	ASWAU607-08	07PROBE-21067	JX832835	622	0	2	1	Biodiversity Institute of Ontario	Arthropoda	Insecta	Hymenoptera	Braconidae	Braconinae			08-Aug-2007	10 km ESE Churchill, Launch Road near A-frame		58.755	-93.998
CBRAB	ASWAU608-08	07PROBE-21068	JX832808	622	0	2	1	Biodiversity Institute of Ontario	Arthropoda	Insecta	Hymenoptera	Braconidae	Orgilinae	Orgilus		08-Aug-2007	10 km ESE Churchill, Launch Road near A-frame		58.755	-93.998
CBRAB	ASWAU609-08	07PROBE-21069	JX829117	657	1	2	1	Biodiversity Institute of Ontario	Arthropoda	Insecta	Hymenoptera	Braconidae	Orgilinae	Orgilus		08-Aug-2007	10 km ESE Churchill, Launch Road near A-frame		58.755	-93.998
CBRAB	ASWAU610-08	07PROBE-21070	JX832373	645	0	2	1	Biodiversity Institute of Ontario	Arthropoda	Insecta	Hymenoptera	Braconidae	Cheloninae	Chelonus	Chelonus jft01	08-Aug-2007	10 km ESE Churchill, Launch Road near A-frame		58.755	-93.998
CBRAB	ASWAU614-08	07PROBE-21074	JX829356	639	0	2	1	Biodiversity Institute of Ontario	Arthropoda	Insecta	Hymenoptera	Braconidae	Alysiinae			08-Aug-2007	10 km ESE Churchill, Launch Road near A-frame		58.755	-93.998
CBRAB	ASWAU616-08	07PROBE-21076	JX833391	598	1	2	1	Biodiversity Institute of Ontario	Arthropoda	Insecta	Hymenoptera	Braconidae	Braconinae			08-Aug-2007	10 km ESE Churchill, Launch Road near A-frame		58.755	-93.998
CBRAB	ASWAU617-08	07PROBE-21077	JX833176	584	0	2	1	Biodiversity Institute of Ontario	Arthropoda	Insecta	Hymenoptera	Braconidae	Braconinae			08-Aug-2007	10 km ESE Churchill, Launch Road near A-frame		58.755	-93.998
CBRAB	ASWAU619-08	07PROBE-21079	JX831121	572	0	2	1	Biodiversity Institute of Ontario	Arthropoda	Insecta	Hymenoptera	Braconidae	Braconinae			08-Aug-2007	10 km ESE Churchill, Launch Road near A-frame		58.755	-93.998
CBRAB	ASWAU622-08	07PROBE-21082	JX830623	632	1	2	1	Biodiversity Institute of Ontario	Arthropoda	Insecta	Hymenoptera	Braconidae	Braconinae			08-Aug-2007	10 km ESE Churchill, Launch Road near A-frame		58.755	-93.998
CBRAB	ASWAU623-08	07PROBE-21083	JX830648	632	1	2	1	Biodiversity Institute of Ontario	Arthropoda	Insecta	Hymenoptera	Braconidae	Orgilinae	Orgilus		08-Aug-2007	10 km ESE Churchill, Launch Road near A-frame		58.755	-93.998
CBRAB	ASWAU624-08	07PROBE-21084	JX832242	599	1	2	1	Biodiversity Institute of Ontario	Arthropoda	Insecta	Hymenoptera	Braconidae	Braconinae			08-Aug-2007	10 km ESE Churchill, Launch Road near A-frame		58.755	-93.998
CBRAB	ASWAU626-08	07PROBE-21086	JX832071	656	1	2	1	Biodiversity Institute of Ontario	Arthropoda	Insecta	Hymenoptera	Braconidae	Braconinae			07-Jul-2007	2 km S Churchill, Beech Bay		58.746	-94.135
CBRAB	ASWAU627-08	07PROBE-21087	JX831943	611	1	2	1	Biodiversity Institute of Ontario	Arthropoda	Insecta	Hymenoptera	Braconidae	Rogadinae	Aleiodes		07-Jul-2007	2 km S Churchill, Beech Bay		58.746	-94.135
CBRAB	ASWAU629-08	07PROBE-21089	JX829698	613	0	2	1	Biodiversity Institute of Ontario	Arthropoda	Insecta	Hymenoptera	Braconidae	Alysiinae	Dinotrema		07-Jul-2007	2 km S Churchill, Beech Bay		58.746	-94.135
CBRAB	ASWAU630-08	07PROBE-21090	JX832106	657	0	2	1	Biodiversity Institute of Ontario	Arthropoda	Insecta	Hymenoptera	Braconidae	Alysiinae	Dinotrema		07-Jul-2007	2 km S Churchill, Beech Bay		58.746	-94.135
CBRAB	ASWAU631-08	07PROBE-21091	JX832674	656	0	2	1	Biodiversity Institute of Ontario	Arthropoda	Insecta	Hymenoptera	Braconidae	Alysiinae	Alysia		07-Jul-2007	2 km S Churchill, Beech Bay		58.746	-94.135
CBRAB	ASWAU632-08	07PROBE-21092	JX830434	626	0	2	1	Biodiversity Institute of Ontario	Arthropoda	Insecta	Hymenoptera	Braconidae	Ichneutinae	Ichneutes		07-Jul-2007	2 km S Churchill, Beech Bay		58.746	-94.135
CBRAB	ASWAU633-08	07PROBE-21093	JX831932	629	1	2	1	Biodiversity Institute of Ontario	Arthropoda	Insecta	Hymenoptera	Braconidae	Ichneutinae	Ichneutes		07-Jul-2007	2 km S Churchill, Beech Bay		58.746	-94.135
CBRAB	ASWAU635-08	07PROBE-21095	JX828632	649	4	2	1	Biodiversity Institute of Ontario	Arthropoda	Insecta	Hymenoptera	Braconidae				07-Jul-2007	2 km S Churchill, Beech Bay		58.746	-94.135
CBRAB	ASWAU637-08	07PROBE-21097	JX829925	625	2	2	1	Biodiversity Institute of Ontario	Arthropoda	Insecta	Hymenoptera	Braconidae	Braconinae			07-Jul-2007	2 km S Churchill, Beech Bay		58.746	-94.135
CBRAB	ASWAU638-08	07PROBE-21098	JX830796	616	0	2	1	Biodiversity Institute of Ontario	Arthropoda	Insecta	Hymenoptera	Braconidae	Braconinae			07-Jul-2007	2 km S Churchill, Beech Bay		58.746	-94.135
CBRAB	ASWAU639-08	07PROBE-21099	JX832598	634	3	2	1	Biodiversity Institute of Ontario	Arthropoda	Insecta	Hymenoptera	Braconidae	Braconinae			07-Jul-2007	2 km S Churchill, Beech Bay		58.746	-94.135
CBRAB	ASWAU640-08	07PROBE-21100	JX830062	627	0	2	1	Biodiversity Institute of Ontario	Arthropoda	Insecta	Hymenoptera	Braconidae	Braconinae			07-Jul-2007	2 km S Churchill, Beech Bay		58.746	-94.135
CBRAB	ASWAU641-08	07PROBE-21101	JX831840	600	2	2	1	Biodiversity Institute of Ontario	Arthropoda	Insecta	Hymenoptera	Braconidae	Aphidiinae			07-Jul-2007	2 km S Churchill, Beech Bay		58.746	-94.135
CBRAB	ASWAU642-08	07PROBE-21102	JX831747	657	0	2	1	Biodiversity Institute of Ontario	Arthropoda	Insecta	Hymenoptera	Braconidae	Aphidiinae	Praon		07-Jul-2007	2 km S Churchill, Beech Bay		58.746	-94.135
CBRAB	ASWAU643-08	07PROBE-21103	JX828777	611	1	2	1	Biodiversity Institute of Ontario	Arthropoda	Insecta	Hymenoptera	Braconidae	Braconinae			07-Jul-2007	2 km S Churchill, Beech Bay		58.746	-94.135
CBRAB	ASWAU646-08	07PROBE-21106	JX829610	657	1	2	1	Biodiversity Institute of Ontario	Arthropoda	Insecta	Hymenoptera	Braconidae	Meteorinae	Meteorus		07-Jul-2007	2 km S Churchill, Beech Bay		58.746	-94.135
CBRAB	ASWAU647-08	07PROBE-21107	JX833437	645	0	2	1	Biodiversity Institute of Ontario	Arthropoda	Insecta	Hymenoptera	Braconidae	Braconinae			07-Jul-2007	2 km S Churchill, Beech Bay		58.746	-94.135
CBRAB	ASWAU648-08	07PROBE-21108	JX832710	592	0	2	1	Biodiversity Institute of Ontario	Arthropoda	Insecta	Hymenoptera	Braconidae	Alysiinae	Alysia	Alysia jft01	07-Jul-2007	2 km S Churchill, Beech Bay		58.746	-94.135
CBRAB	ASWAU649-08	07PROBE-21109	JX832041	632	0	2	1	Biodiversity Institute of Ontario	Arthropoda	Insecta	Hymenoptera	Braconidae	Alysiinae			07-Jul-2007	2 km S Churchill, Beech Bay		58.746	-94.135
CBRAB	ASWAU650-08	07PROBE-21110	JX833268	626	0	2	1	Biodiversity Institute of Ontario	Arthropoda	Insecta	Hymenoptera	Braconidae	Aphidiinae			07-Jul-2007	2 km S Churchill, Beech Bay		58.746	-94.135
CBRAB	ASWAU651-08	07PROBE-21111	JX832097	621	0	2	1	Biodiversity Institute of Ontario	Arthropoda	Insecta	Hymenoptera	Braconidae				07-Jul-2007	2 km S Churchill, Beech Bay		58.746	-94.135
CBRAB	ASWAU654-08	07PROBE-21114	JX828523	657	0	2	1	Biodiversity Institute of Ontario	Arthropoda	Insecta	Hymenoptera	Braconidae	Rogadinae	Aleiodes		07-Jul-2007	2 km S Churchill, Beech Bay		58.746	-94.135
CBRAB	ASWAU655-08	07PROBE-21115	JX831928	583	0	2	1	Biodiversity Institute of Ontario	Arthropoda	Insecta	Hymenoptera	Braconidae	Braconinae			07-Jul-2007	2 km S Churchill, Beech Bay		58.746	-94.135
CBRAB	ASWAU972-08	07PROBE-21432	JX831132	657	0	2	1	Biodiversity Institute of Ontario	Arthropoda	Insecta	Hymenoptera	Braconidae	Rogadinae	Aleiodes		14-Jul-2007	16 km SW Churchill, Churchill River Pump House	Goose Creek Rd., Pump House	58.626	-94.23
CBRAB	ASWAV154-08	07PROBE-21613	JX828603	623	0	2	1	Biodiversity Institute of Ontario	Arthropoda	Insecta	Hymenoptera	Braconidae				07-Jul-2007	16 km SW Churchill, Churchill River Pump House	Goose Creek Rd., Pump House	58.626	-94.23
CBRAB	ASWAV155-08	07PROBE-21614	JX831606	657	0	2	1	Biodiversity Institute of Ontario	Arthropoda	Insecta	Hymenoptera	Braconidae	Alysiinae			07-Jul-2007	16 km SW Churchill, Churchill River Pump House	Goose Creek Rd., Pump House	58.626	-94.23
CBRAB	ASWAV156-08	07PROBE-21615	JX830603	657	0	2	1	Biodiversity Institute of Ontario	Arthropoda	Insecta	Hymenoptera	Braconidae	Alysiinae			07-Jul-2007	16 km SW Churchill, Churchill River Pump House	Goose Creek Rd., Pump House	58.626	-94.23
CBRAB	ASWAV157-08	07PROBE-21616	JX831674	657	0	2	1	Biodiversity Institute of Ontario	Arthropoda	Insecta	Hymenoptera	Braconidae	Alysiinae			07-Jul-2007	16 km SW Churchill, Churchill River Pump House	Goose Creek Rd., Pump House	58.626	-94.23
CBRAB	ASWAV158-08	07PROBE-21617	JX831294	657	1	2	1	Biodiversity Institute of Ontario	Arthropoda	Insecta	Hymenoptera	Braconidae	Ichneutinae			07-Jul-2007	16 km SW Churchill, Churchill River Pump House	Goose Creek Rd., Pump House	58.626	-94.23
CBRAB	ASWAV159-08	07PROBE-21618	JX828798	657	0	2	1	Biodiversity Institute of Ontario	Arthropoda	Insecta	Hymenoptera	Braconidae	Aphidiinae	Praon		07-Jul-2007	16 km SW Churchill, Churchill River Pump House	Goose Creek Rd., Pump House	58.626	-94.23
CBRAB	ASWAV160-08	07PROBE-21619	JX833425	626	0	2	1	Biodiversity Institute of Ontario	Arthropoda	Insecta	Hymenoptera	Braconidae	Aphidiinae			07-Jul-2007	16 km SW Churchill, Churchill River Pump House	Goose Creek Rd., Pump House	58.626	-94.23
CBRAB	ASWAV161-08	07PROBE-21620	JX830697	657	0	2	1	Biodiversity Institute of Ontario	Arthropoda	Insecta	Hymenoptera	Braconidae	Alysiinae			07-Jul-2007	16 km SW Churchill, Churchill River Pump House	Goose Creek Rd., Pump House	58.626	-94.23
CBRAB	ASWAV162-08	07PROBE-21621	JX831406	657	0	2	1	Biodiversity Institute of Ontario	Arthropoda	Insecta	Hymenoptera	Braconidae	Alysiinae	Alysia	Alysia jft01	07-Jul-2007	16 km SW Churchill, Churchill River Pump House	Goose Creek Rd., Pump House	58.626	-94.23
CBRAB	ASWAV163-08	07PROBE-21622	JX828489	632	0	2	1	Biodiversity Institute of Ontario	Arthropoda	Insecta	Hymenoptera	Braconidae	Alysiinae	Alysia	Alysia jft01	07-Jul-2007	16 km SW Churchill, Churchill River Pump House	Goose Creek Rd., Pump House	58.626	-94.23
CBRAB	ASWAV164-08	07PROBE-21623	JX831514	632	0	2	1	Biodiversity Institute of Ontario	Arthropoda	Insecta	Hymenoptera	Braconidae	Braconinae			07-Jul-2007	16 km SW Churchill, Churchill River Pump House	Goose Creek Rd., Pump House	58.626	-94.23
CBRAB	ASWAV165-08	07PROBE-21624	JX831240	645	0	2	1	Biodiversity Institute of Ontario	Arthropoda	Insecta	Hymenoptera	Braconidae	Aphidiinae			07-Jul-2007	16 km SW Churchill, Churchill River Pump House	Goose Creek Rd., Pump House	58.626	-94.23
CBRAB	ASWAV166-08	07PROBE-21625	JX829198	657	0	2	1	Biodiversity Institute of Ontario	Arthropoda	Insecta	Hymenoptera	Braconidae				07-Jul-2007	16 km SW Churchill, Churchill River Pump House	Goose Creek Rd., Pump House	58.626	-94.23
CBRAB	ASWAV167-08	07PROBE-21626	JX833128	655	1	2	1	Biodiversity Institute of Ontario	Arthropoda	Insecta	Hymenoptera	Braconidae	Braconinae			07-Jul-2007	16 km SW Churchill, Churchill River Pump House	Goose Creek Rd., Pump House	58.626	-94.23
CBRAB	ASWAV169-08	07PROBE-21628	JX830901	623	0	2	1	Biodiversity Institute of Ontario	Arthropoda	Insecta	Hymenoptera	Braconidae	Aphidiinae			07-Jul-2007	16 km SW Churchill, Churchill River Pump House	Goose Creek Rd., Pump House	58.626	-94.23
CBRAB	ASWAV170-08	07PROBE-21629	JX832028	614	1	2	1	Biodiversity Institute of Ontario	Arthropoda	Insecta	Hymenoptera	Braconidae	Aphidiinae			07-Jul-2007	16 km SW Churchill, Churchill River Pump House	Goose Creek Rd., Pump House	58.626	-94.23
CBRAB	ASWAV171-08	07PROBE-21630	JX829668	611	0	2	1	Biodiversity Institute of Ontario	Arthropoda	Insecta	Hymenoptera	Braconidae	Aphidiinae			07-Jul-2007	16 km SW Churchill, Churchill River Pump House	Goose Creek Rd., Pump House	58.626	-94.23
CBRAB	ASWAV172-08	07PROBE-21631	JX833230	657	0	2	1	Biodiversity Institute of Ontario	Arthropoda	Insecta	Hymenoptera	Braconidae	Ichneutinae			07-Jul-2007	16 km SW Churchill, Churchill River Pump House	Goose Creek Rd., Pump House	58.626	-94.23
CBRAB	ASWAV173-08	07PROBE-21632	JX832207	657	0	2	1	Biodiversity Institute of Ontario	Arthropoda	Insecta	Hymenoptera	Braconidae	Alysiinae			07-Jul-2007	16 km SW Churchill, Churchill River Pump House	Goose Creek Rd., Pump House	58.626	-94.23
CBRAB	ASWAV174-08	07PROBE-21633	JX830554	657	0	2	1	Biodiversity Institute of Ontario	Arthropoda	Insecta	Hymenoptera	Braconidae	Alysiinae	Alysia	Alysia jft01	07-Jul-2007	16 km SW Churchill, Churchill River Pump House	Goose Creek Rd., Pump House	58.626	-94.23
CBRAB	ASWAV175-08	07PROBE-21634	JX830318	657	0	2	1	Biodiversity Institute of Ontario	Arthropoda	Insecta	Hymenoptera	Braconidae	Aphidiinae			07-Jul-2007	16 km SW Churchill, Churchill River Pump House	Goose Creek Rd., Pump House	58.626	-94.23
CBRAB	ASWAV176-08	07PROBE-21635	JX828471	657	0	2	1	Biodiversity Institute of Ontario	Arthropoda	Insecta	Hymenoptera	Braconidae	Alysiinae	Alysia	Alysia jft01	07-Jul-2007	16 km SW Churchill, Churchill River Pump House	Goose Creek Rd., Pump House	58.626	-94.23
CBRAB	ASWAV177-08	07PROBE-21636	JX833080	657	0	2	1	Biodiversity Institute of Ontario	Arthropoda	Insecta	Hymenoptera	Braconidae	Alysiinae	Alysia		07-Jul-2007	16 km SW Churchill, Churchill River Pump House	Goose Creek Rd., Pump House	58.626	-94.23
CBRAB	ASWAV178-08	07PROBE-21637	JX830168	657	0	2	1	Biodiversity Institute of Ontario	Arthropoda	Insecta	Hymenoptera	Braconidae	Hormiinae	Shawiana		07-Jul-2007	16 km SW Churchill, Churchill River Pump House	Goose Creek Rd., Pump House	58.626	-94.23
CBRAB	ASWAV179-08	07PROBE-21638	JX833031	623	0	2	1	Biodiversity Institute of Ontario	Arthropoda	Insecta	Hymenoptera	Braconidae	Aphidiinae			07-Jul-2007	16 km SW Churchill, Churchill River Pump House	Goose Creek Rd., Pump House	58.626	-94.23
CBRAB	ASWAV180-08	07PROBE-21639	JX830849	626	0	2	1	Biodiversity Institute of Ontario	Arthropoda	Insecta	Hymenoptera	Braconidae	Alysiinae			07-Jul-2007	16 km SW Churchill, Churchill River Pump House	Goose Creek Rd., Pump House	58.626	-94.23
CBRAB	ASWAV181-08	07PROBE-21640	JX830451	621	0	2	1	Biodiversity Institute of Ontario	Arthropoda	Insecta	Hymenoptera	Braconidae	Alysiinae			07-Jul-2007	16 km SW Churchill, Churchill River Pump House	Goose Creek Rd., Pump House	58.626	-94.23
CBRAB	ASWAV182-08	07PROBE-21641	JX832497	625	2	2	1	Biodiversity Institute of Ontario	Arthropoda	Insecta	Hymenoptera	Braconidae	Aphidiinae			07-Jul-2007	16 km SW Churchill, Churchill River Pump House	Goose Creek Rd., Pump House	58.626	-94.23
CBRAB	ASWAV183-08	07PROBE-21642	JX832545	657	0	2	1	Biodiversity Institute of Ontario	Arthropoda	Insecta	Hymenoptera	Braconidae	Aphidiinae	Praon		07-Jul-2007	16 km SW Churchill, Churchill River Pump House	Goose Creek Rd., Pump House	58.626	-94.23
CBRAB	ASWAV184-08	07PROBE-21643	JX830806	647	0	2	1	Biodiversity Institute of Ontario	Arthropoda	Insecta	Hymenoptera	Braconidae	Aphidiinae			07-Jul-2007	16 km SW Churchill, Churchill River Pump House	Goose Creek Rd., Pump House	58.626	-94.23
CBRAB	ASWAV185-08	07PROBE-21644	JX828646	657	0	2	1	Biodiversity Institute of Ontario	Arthropoda	Insecta	Hymenoptera	Braconidae	Blacinae			07-Jul-2007	16 km SW Churchill, Churchill River Pump House	Goose Creek Rd., Pump House	58.626	-94.23
CBRAB	ASWAV326-08	07PROBE-21785	JX830878	635	0	2	1	Biodiversity Institute of Ontario	Arthropoda	Insecta	Hymenoptera	Braconidae	Alysiinae			07-Jul-2007	16 km SW Churchill, Churchill River Pump House	Goose Creek Rd., Pump House	58.626	-94.23
CBRAB	ASWAV327-08	07PROBE-21786	JX831964	657	2	2	1	Biodiversity Institute of Ontario	Arthropoda	Insecta	Hymenoptera	Braconidae	Alysiinae	Alysia	Alysia jft01	07-Jul-2007	16 km SW Churchill, Churchill River Pump House	Goose Creek Rd., Pump House	58.626	-94.23
CBRAB	ASWAV328-08	07PROBE-21787	JX832434	649	0	2	1	Biodiversity Institute of Ontario	Arthropoda	Insecta	Hymenoptera	Braconidae	Alysiinae			07-Jul-2007	16 km SW Churchill, Churchill River Pump House	Goose Creek Rd., Pump House	58.626	-94.23
CBRAB	ASWAV329-08	07PROBE-21788	JX833183	657	0	2	1	Biodiversity Institute of Ontario	Arthropoda	Insecta	Hymenoptera	Braconidae	Alysiinae	Alysia	Alysia jft01	07-Jul-2007	16 km SW Churchill, Churchill River Pump House	Goose Creek Rd., Pump House	58.626	-94.23
CBRAB	ASWAV330-08	07PROBE-21789	JX830507	657	2	2	1	Biodiversity Institute of Ontario	Arthropoda	Insecta	Hymenoptera	Braconidae	Alysiinae			07-Jul-2007	16 km SW Churchill, Churchill River Pump House	Goose Creek Rd., Pump House	58.626	-94.23
CBRAB	ASWAV331-08	07PROBE-21790	JX830615	657	0	2	1	Biodiversity Institute of Ontario	Arthropoda	Insecta	Hymenoptera	Braconidae	Alysiinae			07-Jul-2007	16 km SW Churchill, Churchill River Pump House	Goose Creek Rd., Pump House	58.626	-94.23
CBRAB	ASWAV333-08	07PROBE-21792	JX829175	657	0	2	1	Biodiversity Institute of Ontario	Arthropoda	Insecta	Hymenoptera	Braconidae	Alysiinae	Alysia		07-Jul-2007	16 km SW Churchill, Churchill River Pump House	Goose Creek Rd., Pump House	58.626	-94.23
CBRAB	ASWAV334-08	07PROBE-21793	JX832707	631	0	2	1	Biodiversity Institute of Ontario	Arthropoda	Insecta	Hymenoptera	Braconidae	Hormiinae	Shawiana		07-Jul-2007	16 km SW Churchill, Churchill River Pump House	Goose Creek Rd., Pump House	58.626	-94.23
CBRAB	ASWAV335-08	07PROBE-21794	JX828538	649	1	2	1	Biodiversity Institute of Ontario	Arthropoda	Insecta	Hymenoptera	Braconidae	Alysiinae	Alysia	Alysia jft01	07-Jul-2007	16 km SW Churchill, Churchill River Pump House	Goose Creek Rd., Pump House	58.626	-94.23
CBRAB	ASWAV336-08	07PROBE-21795	JX833195	629	0	2	1	Biodiversity Institute of Ontario	Arthropoda	Insecta	Hymenoptera	Braconidae	Alysiinae	Alysia	Alysia jft01	07-Jul-2007	16 km SW Churchill, Churchill River Pump House	Goose Creek Rd., Pump House	58.626	-94.23
CBRAB	ASWAV337-08	07PROBE-21796	JX831354	655	0	2	1	Biodiversity Institute of Ontario	Arthropoda	Insecta	Hymenoptera	Braconidae	Alysiinae	Alysia	Alysia jft01	07-Jul-2007	16 km SW Churchill, Churchill River Pump House	Goose Creek Rd., Pump House	58.626	-94.23
CBRAB	ASWAV338-08	07PROBE-21797	JX831986	646	0	2	1	Biodiversity Institute of Ontario	Arthropoda	Insecta	Hymenoptera	Braconidae	Ichneutinae			07-Jul-2007	16 km SW Churchill, Churchill River Pump House	Goose Creek Rd., Pump House	58.626	-94.23
CBRAB	ASWAV339-08	07PROBE-21798	JX833519	657	0	2	1	Biodiversity Institute of Ontario	Arthropoda	Insecta	Hymenoptera	Braconidae	Alysiinae	Alysia	Alysia jft01	07-Jul-2007	16 km SW Churchill, Churchill River Pump House	Goose Creek Rd., Pump House	58.626	-94.23
CBRAB	ASWAV340-08	07PROBE-21799	JX832230	657	0	2	1	Biodiversity Institute of Ontario	Arthropoda	Insecta	Hymenoptera	Braconidae	Alysiinae			07-Jul-2007	16 km SW Churchill, Churchill River Pump House	Goose Creek Rd., Pump House	58.626	-94.23
CBRAB	ASWAV341-08	07PROBE-21800	JX831036	614	0	2	1	Biodiversity Institute of Ontario	Arthropoda	Insecta	Hymenoptera	Braconidae	Aphidiinae			07-Jul-2007	16 km SW Churchill, Churchill River Pump House	Goose Creek Rd., Pump House	58.626	-94.23
CBRAB	ASWAV342-08	07PROBE-21801	JX832250	657	0	2	1	Biodiversity Institute of Ontario	Arthropoda	Insecta	Hymenoptera	Braconidae	Alysiinae			07-Jul-2007	16 km SW Churchill, Churchill River Pump House	Goose Creek Rd., Pump House	58.626	-94.23
CBRAB	ASWAV343-08	07PROBE-21802	JX829798	620	0	2	1	Biodiversity Institute of Ontario	Arthropoda	Insecta	Hymenoptera	Braconidae	Ichneutinae			07-Jul-2007	16 km SW Churchill, Churchill River Pump House	Goose Creek Rd., Pump House	58.626	-94.23
CBRAB	ASWAV344-08	07PROBE-21803	JX830538	630	0	2	1	Biodiversity Institute of Ontario	Arthropoda	Insecta	Hymenoptera	Braconidae	Alysiinae	Chorebus		07-Jul-2007	16 km SW Churchill, Churchill River Pump House	Goose Creek Rd., Pump House	58.626	-94.23
CBRAB	ASWAV345-08	07PROBE-21804	JX829566	646	0	2	1	Biodiversity Institute of Ontario	Arthropoda	Insecta	Hymenoptera	Braconidae	Aphidiinae			07-Jul-2007	16 km SW Churchill, Churchill River Pump House	Goose Creek Rd., Pump House	58.626	-94.23
CBRAB	ASWAV346-08	07PROBE-21805	JX829893	631	0	2	1	Biodiversity Institute of Ontario	Arthropoda	Insecta	Hymenoptera	Braconidae	Aphidiinae			07-Jul-2007	16 km SW Churchill, Churchill River Pump House	Goose Creek Rd., Pump House	58.626	-94.23
CBRAB	ASWAV347-08	07PROBE-21806	JX830028	656	0	2	1	Biodiversity Institute of Ontario	Arthropoda	Insecta	Hymenoptera	Braconidae				07-Jul-2007	16 km SW Churchill, Churchill River Pump House	Goose Creek Rd., Pump House	58.626	-94.23
CBRAB	ASWAV348-08	07PROBE-21807	JX830481	645	0	2	1	Biodiversity Institute of Ontario	Arthropoda	Insecta	Hymenoptera	Braconidae	Alysiinae			07-Jul-2007	16 km SW Churchill, Churchill River Pump House	Goose Creek Rd., Pump House	58.626	-94.23
CBRAB	ASWAV349-08	07PROBE-21808	JX831078	657	0	2	1	Biodiversity Institute of Ontario	Arthropoda	Insecta	Hymenoptera	Braconidae	Alysiinae			07-Jul-2007	16 km SW Churchill, Churchill River Pump House	Goose Creek Rd., Pump House	58.626	-94.23
CBRAB	ASWAV350-08	07PROBE-21809	JX828567	566	2	2	1	Biodiversity Institute of Ontario	Arthropoda	Insecta	Hymenoptera	Braconidae	Alysiinae			07-Jul-2007	16 km SW Churchill, Churchill River Pump House	Goose Creek Rd., Pump House	58.626	-94.23
CBRAB	ASWAV351-08	07PROBE-21810	JX831236	657	0	2	1	Biodiversity Institute of Ontario	Arthropoda	Insecta	Hymenoptera	Braconidae				07-Jul-2007	16 km SW Churchill, Churchill River Pump House	Goose Creek Rd., Pump House	58.626	-94.23
CBRAB	ASWAV352-08	07PROBE-21811	JX831567	290	0	2	1	Biodiversity Institute of Ontario	Arthropoda	Insecta	Hymenoptera	Braconidae				07-Jul-2007	16 km SW Churchill, Churchill River Pump House	Goose Creek Rd., Pump House	58.626	-94.23
CBRAB	ASWAV353-08	07PROBE-21812	JX829597	617	0	2	1	Biodiversity Institute of Ontario	Arthropoda	Insecta	Hymenoptera	Braconidae	Alysiinae	Alysia	Alysia jft01	07-Jul-2007	16 km SW Churchill, Churchill River Pump House	Goose Creek Rd., Pump House	58.626	-94.23
CBRAB	ASWAV354-08	07PROBE-21813	JX831729	657	0	2	1	Biodiversity Institute of Ontario	Arthropoda	Insecta	Hymenoptera	Braconidae	Aphidiinae			07-Jul-2007	16 km SW Churchill, Churchill River Pump House	Goose Creek Rd., Pump House	58.626	-94.23
CBRAB	ASWAV355-08	07PROBE-21814	JX830581	657	0	2	1	Biodiversity Institute of Ontario	Arthropoda	Insecta	Hymenoptera	Braconidae	Alysiinae			07-Jul-2007	16 km SW Churchill, Churchill River Pump House	Goose Creek Rd., Pump House	58.626	-94.23
CBRAB	ASWAV356-08	07PROBE-21815	JX829018	657	0	2	1	Biodiversity Institute of Ontario	Arthropoda	Insecta	Hymenoptera	Braconidae	Alysiinae	Chorebus		07-Jul-2007	16 km SW Churchill, Churchill River Pump House	Goose Creek Rd., Pump House	58.626	-94.23
CBRAB	ASWAV357-08	07PROBE-21816	JX828839	629	0	2	1	Biodiversity Institute of Ontario	Arthropoda	Insecta	Hymenoptera	Braconidae	Alysiinae	Alysia	Alysia jft01	07-Jul-2007	16 km SW Churchill, Churchill River Pump House	Goose Creek Rd., Pump House	58.626	-94.23
CBRAB	ASWAV358-08	07PROBE-21817	JX828451	614	0	2	1	Biodiversity Institute of Ontario	Arthropoda	Insecta	Hymenoptera	Braconidae	Alysiinae			07-Jul-2007	16 km SW Churchill, Churchill River Pump House	Goose Creek Rd., Pump House	58.626	-94.23
CBRAB	ASWAV359-08	07PROBE-21818	JX832735	631	1	2	1	Biodiversity Institute of Ontario	Arthropoda	Insecta	Hymenoptera	Braconidae	Aphidiinae			07-Jul-2007	16 km SW Churchill, Churchill River Pump House	Goose Creek Rd., Pump House	58.626	-94.23
CBRAB	ASWAV360-08	07PROBE-21819	JX831538	629	0	2	1	Biodiversity Institute of Ontario	Arthropoda	Insecta	Hymenoptera	Braconidae				07-Jul-2007	16 km SW Churchill, Churchill River Pump House	Goose Creek Rd., Pump House	58.626	-94.23
CBRAB	ASWAV362-08	07PROBE-21821	JX833153	645	0	2	1	Biodiversity Institute of Ontario	Arthropoda	Insecta	Hymenoptera	Braconidae				07-Jul-2007	16 km SW Churchill, Churchill River Pump House	Goose Creek Rd., Pump House	58.626	-94.23
CBRAB	ASWAV363-08	07PROBE-21822	JX831849	657	0	2	1	Biodiversity Institute of Ontario	Arthropoda	Insecta	Hymenoptera	Braconidae	Ichneutinae			07-Jul-2007	16 km SW Churchill, Churchill River Pump House	Goose Creek Rd., Pump House	58.626	-94.23
CBRAB	ASWAV364-08	07PROBE-21823	JX832578	657	0	2	1	Biodiversity Institute of Ontario	Arthropoda	Insecta	Hymenoptera	Braconidae	Alysiinae			07-Jul-2007	16 km SW Churchill, Churchill River Pump House	Goose Creek Rd., Pump House	58.626	-94.23
CBRAB	ASWAV365-08	07PROBE-21824	JX833204	631	2	2	1	Biodiversity Institute of Ontario	Arthropoda	Insecta	Hymenoptera	Braconidae	Aphidiinae			07-Jul-2007	16 km SW Churchill, Churchill River Pump House	Goose Creek Rd., Pump House	58.626	-94.23
CBRAB	ASWAV366-08	07PROBE-21825	JX830523	657	0	2	1	Biodiversity Institute of Ontario	Arthropoda	Insecta	Hymenoptera	Braconidae	Aphidiinae			07-Jul-2007	16 km SW Churchill, Churchill River Pump House	Goose Creek Rd., Pump House	58.626	-94.23
CBRAB	ASWAV367-08	07PROBE-21826	JX833145	629	0	2	1	Biodiversity Institute of Ontario	Arthropoda	Insecta	Hymenoptera	Braconidae	Alysiinae	Alysia	Alysia jft01	07-Jul-2007	16 km SW Churchill, Churchill River Pump House	Goose Creek Rd., Pump House	58.626	-94.23
CBRAB	ASWAV368-08	07PROBE-21827	JX830302	645	0	2	1	Biodiversity Institute of Ontario	Arthropoda	Insecta	Hymenoptera	Braconidae	Aphidiinae			07-Jul-2007	16 km SW Churchill, Churchill River Pump House	Goose Creek Rd., Pump House	58.626	-94.23
CBRAB	ASWAV369-08	07PROBE-21828	JX831428	629	0	2	1	Biodiversity Institute of Ontario	Arthropoda	Insecta	Hymenoptera	Braconidae	Alysiinae	Alysia	Alysia jft01	07-Jul-2007	16 km SW Churchill, Churchill River Pump House	Goose Creek Rd., Pump House	58.626	-94.23
CBRAB	ASWAV370-08	07PROBE-21829	JX833161	625	1	2	1	Biodiversity Institute of Ontario	Arthropoda	Insecta	Hymenoptera	Braconidae	Aphidiinae			07-Jul-2007	16 km SW Churchill, Churchill River Pump House	Goose Creek Rd., Pump House	58.626	-94.23
CBRAB	ASWAV371-08	07PROBE-21830	JX831231	657	0	2	1	Biodiversity Institute of Ontario	Arthropoda	Insecta	Hymenoptera	Braconidae	Alysiinae			07-Jul-2007	16 km SW Churchill, Churchill River Pump House	Goose Creek Rd., Pump House	58.626	-94.23
CBRAB	ASWAV372-08	07PROBE-21831	JX832024	629	0	2	1	Biodiversity Institute of Ontario	Arthropoda	Insecta	Hymenoptera	Braconidae	Alysiinae	Alysia	Alysia jft01	07-Jul-2007	16 km SW Churchill, Churchill River Pump House	Goose Creek Rd., Pump House	58.626	-94.23
CBRAB	ASWAV373-08	07PROBE-21832	JX830651	646	0	2	1	Biodiversity Institute of Ontario	Arthropoda	Insecta	Hymenoptera	Braconidae	Euphorinae	Peristenus	Peristenus sp.	07-Jul-2007	16 km SW Churchill, Churchill River Pump House	Goose Creek Rd., Pump House	58.626	-94.23
CBRAB	ASWAV398-08	07PROBE-21857	JX830288	651	0	2	1	Biodiversity Institute of Ontario	Arthropoda	Insecta	Hymenoptera	Braconidae	Alysiinae	Dinotrema	Dinotrema jft01	11-Aug-2007	26 km SE Churchill, Twin Lakes		58.632	-93.789
CBRAB	ASWAV399-08	07PROBE-21858	JX833131	647	0	2	1	Biodiversity Institute of Ontario	Arthropoda	Insecta	Hymenoptera	Braconidae	Alysiinae	Dinotrema	Dinotrema jft01	11-Aug-2007	26 km SE Churchill, Twin Lakes		58.632	-93.789
CBRAB	ASWAV400-08	07PROBE-21859	JX831165	629	2	2	1	Biodiversity Institute of Ontario	Arthropoda	Insecta	Hymenoptera	Braconidae	Aphidiinae			11-Aug-2007	26 km SE Churchill, Twin Lakes		58.632	-93.789
CBRAB	ASWAV401-08	07PROBE-21860	JX831991	419	0	4	1	Biodiversity Institute of Ontario	Arthropoda	Insecta	Hymenoptera	Braconidae	Meteorinae	Meteorus		11-Aug-2007	26 km SE Churchill, Twin Lakes		58.632	-93.789
CBRAB	ASWAV402-08	07PROBE-21861	JX828708	655	0	2	1	Biodiversity Institute of Ontario	Arthropoda	Insecta	Hymenoptera	Braconidae	Orgilinae	Orgilus		11-Aug-2007	26 km SE Churchill, Twin Lakes		58.632	-93.789
CBRAB	ASWAV403-08	07PROBE-21862	JX831295	646	0	2	1	Biodiversity Institute of Ontario	Arthropoda	Insecta	Hymenoptera	Braconidae	Alysiinae	Dinotrema	Dinotrema jft01	11-Aug-2007	26 km SE Churchill, Twin Lakes		58.632	-93.789
CBRAB	ASWAV404-08	07PROBE-21863	JX832391	631	0	2	1	Biodiversity Institute of Ontario	Arthropoda	Insecta	Hymenoptera	Braconidae	Alysiinae	Dinotrema	Dinotrema jft02	11-Aug-2007	26 km SE Churchill, Twin Lakes		58.632	-93.789
CBRAB	ASWAV405-08	07PROBE-21864	JX833149	645	0	2	1	Biodiversity Institute of Ontario	Arthropoda	Insecta	Hymenoptera	Braconidae	Braconinae			11-Aug-2007	26 km SE Churchill, Twin Lakes		58.632	-93.789
CBRAB	ASWAV406-08	07PROBE-21865	JX831796	407	0	4	1	Biodiversity Institute of Ontario	Arthropoda	Insecta	Hymenoptera	Braconidae	Alysiinae	Dinotrema	Dinotrema jft21	11-Aug-2007	26 km SE Churchill, Twin Lakes		58.632	-93.789
CBRAB	ASWAV408-08	07PROBE-21867	JX830599	614	0	2	1	Biodiversity Institute of Ontario	Arthropoda	Insecta	Hymenoptera	Braconidae	Braconinae			11-Aug-2007	26 km SE Churchill, Twin Lakes		58.632	-93.789
CBRAB	ASWAV409-08	07PROBE-21868	JX832738	622	0	2	1	Biodiversity Institute of Ontario	Arthropoda	Insecta	Hymenoptera	Braconidae	Aphidiinae			11-Aug-2007	26 km SE Churchill, Twin Lakes		58.632	-93.789
CBRAB	ASWAV410-08	07PROBE-21869	JX833042	611	0	2	1	Biodiversity Institute of Ontario	Arthropoda	Insecta	Hymenoptera	Braconidae	Alysiinae	Dinotrema	Dinotrema jft02	11-Aug-2007	26 km SE Churchill, Twin Lakes		58.632	-93.789
CBRAB	ASWAV411-08	07PROBE-21870	JX833197	645	0	2	1	Biodiversity Institute of Ontario	Arthropoda	Insecta	Hymenoptera	Braconidae	Alysiinae			11-Aug-2007	26 km SE Churchill, Twin Lakes		58.632	-93.789
CBRAB	ASWAV412-08	07PROBE-21871	JX832350	624	0	2	1	Biodiversity Institute of Ontario	Arthropoda	Insecta	Hymenoptera	Braconidae	Orgilinae	Orgilus		11-Aug-2007	26 km SE Churchill, Twin Lakes		58.632	-93.789
CBRAB	ASWAV413-08	07PROBE-21872	JX831160	632	0	2	1	Biodiversity Institute of Ontario	Arthropoda	Insecta	Hymenoptera	Braconidae	Alysiinae	Dinotrema	Dinotrema jft01	11-Aug-2007	26 km SE Churchill, Twin Lakes		58.632	-93.789
CBRAB	ASWAV414-08	07PROBE-21873	JX829943	657	1	2	1	Biodiversity Institute of Ontario	Arthropoda	Insecta	Hymenoptera	Braconidae	Cheloninae	Chelonus	Chelonus jft01	11-Aug-2007	26 km SE Churchill, Twin Lakes		58.632	-93.789
CBRAB	ASWAV415-08	07PROBE-21874	HQ927373	597	0	4	1	Biodiversity Institute of Ontario	Arthropoda	Insecta	Hymenoptera	Braconidae	Meteorinae	Meteorus		11-Aug-2007	26 km SE Churchill, Twin Lakes		58.632	-93.789
CBRAB	ASWAV416-08	07PROBE-21875	JX828917	657	1	2	1	Biodiversity Institute of Ontario	Arthropoda	Insecta	Hymenoptera	Braconidae	Cheloninae	Chelonus	Chelonus jft01	11-Aug-2007	26 km SE Churchill, Twin Lakes		58.632	-93.789
CBRAB	ASWAV417-08	07PROBE-21876	JX829767	632	0	2	1	Biodiversity Institute of Ontario	Arthropoda	Insecta	Hymenoptera	Braconidae	Blacinae			11-Aug-2007	26 km SE Churchill, Twin Lakes		58.632	-93.789
CBRAB	ASWAV418-08	07PROBE-21877	JX832245	657	2	2	1	Biodiversity Institute of Ontario	Arthropoda	Insecta	Hymenoptera	Braconidae				11-Aug-2007	26 km SE Churchill, Twin Lakes		58.632	-93.789
CBRAB	ASWAV419-08	07PROBE-21878	JX830332	622	2	2	1	Biodiversity Institute of Ontario	Arthropoda	Insecta	Hymenoptera	Braconidae	Cheloninae	Chelonus	Chelonus jft01	11-Aug-2007	26 km SE Churchill, Twin Lakes		58.632	-93.789
CBRAB	ASWAV420-08	07PROBE-21879	JX829542	623	0	2	1	Biodiversity Institute of Ontario	Arthropoda	Insecta	Hymenoptera	Braconidae	Alysiinae	Dinotrema	Dinotrema jft01	11-Aug-2007	26 km SE Churchill, Twin Lakes		58.632	-93.789
CBRAB	ASWAV421-08	07PROBE-21880	JX828735	617	0	2	1	Biodiversity Institute of Ontario	Arthropoda	Insecta	Hymenoptera	Braconidae	Alysiinae	Dinotrema	Dinotrema jft12	11-Aug-2007	26 km SE Churchill, Twin Lakes		58.632	-93.789
CBRAB	ASWAV422-08	07PROBE-21881	JX830060	657	0	2	1	Biodiversity Institute of Ontario	Arthropoda	Insecta	Hymenoptera	Braconidae	Cheloninae	Chelonus	Chelonus jft01	11-Aug-2007	26 km SE Churchill, Twin Lakes		58.632	-93.789
CBRAB	ASWAV423-08	07PROBE-21882	JX828568	657	2	2	1	Biodiversity Institute of Ontario	Arthropoda	Insecta	Hymenoptera	Braconidae	Agathidinae			11-Aug-2007	26 km SE Churchill, Twin Lakes		58.632	-93.789
CBRAB	ASWAV424-08	07PROBE-21883	JX832875	657	0	2	1	Biodiversity Institute of Ontario	Arthropoda	Insecta	Hymenoptera	Braconidae	Alysiinae	Dinotrema		11-Aug-2007	26 km SE Churchill, Twin Lakes		58.632	-93.789
CBRAB	ASWAV425-08	07PROBE-21884	JX829092	657	0	2	1	Biodiversity Institute of Ontario	Arthropoda	Insecta	Hymenoptera	Braconidae	Braconinae			11-Aug-2007	26 km SE Churchill, Twin Lakes		58.632	-93.789
CBRAB	ASWAV426-08	07PROBE-21885	JX829219	638	0	2	1	Biodiversity Institute of Ontario	Arthropoda	Insecta	Hymenoptera	Braconidae	Alysiinae			11-Aug-2007	26 km SE Churchill, Twin Lakes		58.632	-93.789
CBRAB	ASWAV427-08	07PROBE-21886	JX830841	631	0	2	1	Biodiversity Institute of Ontario	Arthropoda	Insecta	Hymenoptera	Braconidae	Alysiinae	Dinotrema		11-Aug-2007	26 km SE Churchill, Twin Lakes		58.632	-93.789
CBRAB	ASWAV428-08	07PROBE-21887	JX831445	612	1	2	1	Biodiversity Institute of Ontario	Arthropoda	Insecta	Hymenoptera	Braconidae				11-Aug-2007	26 km SE Churchill, Twin Lakes		58.632	-93.789
CBRAB	ASWAV429-08	07PROBE-21888	JX828586	656	4	2	1	Biodiversity Institute of Ontario	Arthropoda	Insecta	Hymenoptera	Braconidae	Alysiinae	Dinotrema	Dinotrema jft10	11-Aug-2007	26 km SE Churchill, Twin Lakes		58.632	-93.789
CBRAB	ASWAV431-08	07PROBE-21890	JX831018	657	0	2	1	Biodiversity Institute of Ontario	Arthropoda	Insecta	Hymenoptera	Braconidae	Alysiinae			11-Aug-2007	26 km SE Churchill, Twin Lakes		58.632	-93.789
CBRAB	ASWAV432-08	07PROBE-21891	JX831203	657	1	2	1	Biodiversity Institute of Ontario	Arthropoda	Insecta	Hymenoptera	Braconidae	Cheloninae	Chelonus	Chelonus jft01	11-Aug-2007	26 km SE Churchill, Twin Lakes		58.632	-93.789
CBRAB	ASWAV433-08	07PROBE-21892	JX830021	643	1	2	1	Biodiversity Institute of Ontario	Arthropoda	Insecta	Hymenoptera	Braconidae	Braconinae			11-Aug-2007	26 km SE Churchill, Twin Lakes		58.632	-93.789
CBRAB	ASWAV434-08	07PROBE-21893	JX831429	631	1	2	1	Biodiversity Institute of Ontario	Arthropoda	Insecta	Hymenoptera	Braconidae	Alysiinae	Dinotrema	Dinotrema jft07	11-Aug-2007	26 km SE Churchill, Twin Lakes		58.632	-93.789
CBRAB	ASWAV435-08	07PROBE-21894	JX831615	586	0	2	1	Biodiversity Institute of Ontario	Arthropoda	Insecta	Hymenoptera	Braconidae	Blacinae			14-Jul-2007	16 km SW Churchill, Churchill River Pump House	Goose Creek Rd., Pump House	58.626	-94.23
CBRAB	ASWAV467-08	07PROBE-21926	JX830488	615	0	2	1	Biodiversity Institute of Ontario	Arthropoda	Insecta	Hymenoptera	Braconidae	Alysiinae	Alysia		14-Jul-2007	16 km SW Churchill, Churchill River Pump House	Goose Creek Rd., Pump House	58.626	-94.23
CBRAB	ASWAV694-08	07PROBE-22153	JX832975	595	0	2	1	Biodiversity Institute of Ontario	Arthropoda	Insecta	Hymenoptera	Braconidae				14-Jul-2007	16 km SW Churchill, Churchill River Pump House	Goose Creek Rd., Pump House	58.626	-94.23
CBRAB	ASWAV695-08	07PROBE-22154	JX829987	657	0	2	1	Biodiversity Institute of Ontario	Arthropoda	Insecta	Hymenoptera	Braconidae	Alysiinae			14-Jul-2007	16 km SW Churchill, Churchill River Pump House	Goose Creek Rd., Pump House	58.626	-94.23
CBRAB	ASWAV696-08	07PROBE-22155	JX831280	645	0	2	1	Biodiversity Institute of Ontario	Arthropoda	Insecta	Hymenoptera	Braconidae				14-Jul-2007	16 km SW Churchill, Churchill River Pump House	Goose Creek Rd., Pump House	58.626	-94.23
CBRAB	ASWAV697-08	07PROBE-22156	JX831970	635	0	2	1	Biodiversity Institute of Ontario	Arthropoda	Insecta	Hymenoptera	Braconidae	Alysiinae	Alysia		14-Jul-2007	16 km SW Churchill, Churchill River Pump House	Goose Creek Rd., Pump House	58.626	-94.23
CBRAB	ASWAV698-08	07PROBE-22157	JX833078	609	1	2	1	Biodiversity Institute of Ontario	Arthropoda	Insecta	Hymenoptera	Braconidae				14-Jul-2007	16 km SW Churchill, Churchill River Pump House	Goose Creek Rd., Pump House	58.626	-94.23
CBRAB	ASWAV700-08	07PROBE-22159	JX832421	657	0	2	1	Biodiversity Institute of Ontario	Arthropoda	Insecta	Hymenoptera	Braconidae	Alysiinae	Alysia	Alysia jft01	14-Jul-2007	16 km SW Churchill, Churchill River Pump House	Goose Creek Rd., Pump House	58.626	-94.23
CBRAB	ASWAV701-08	07PROBE-22160	JX829003	637	0	2	1	Biodiversity Institute of Ontario	Arthropoda	Insecta	Hymenoptera	Braconidae	Alysiinae	Dinotrema	Dinotrema jft06	14-Jul-2007	16 km SW Churchill, Churchill River Pump House	Goose Creek Rd., Pump House	58.626	-94.23
CBRAB	ASWAV702-08	07PROBE-22161	JX830933	343	4	2	1	Biodiversity Institute of Ontario	Arthropoda	Insecta	Hymenoptera	Braconidae	Alysiinae			14-Jul-2007	16 km SW Churchill, Churchill River Pump House	Goose Creek Rd., Pump House	58.626	-94.23
CBRAB	ASWAV703-08	07PROBE-22162	JX832086	615	0	2	1	Biodiversity Institute of Ontario	Arthropoda	Insecta	Hymenoptera	Braconidae	Ichneutinae			14-Jul-2007	16 km SW Churchill, Churchill River Pump House	Goose Creek Rd., Pump House	58.626	-94.23
CBRAB	ASWAV704-08	07PROBE-22163	JX829952	605	2	2	1	Biodiversity Institute of Ontario	Arthropoda	Insecta	Hymenoptera	Braconidae	Alysiinae	Alysia	Alysia jft01	14-Jul-2007	16 km SW Churchill, Churchill River Pump House	Goose Creek Rd., Pump House	58.626	-94.23
CBRAB	ASWAV705-08	07PROBE-22164	JX829618	657	3	2	1	Biodiversity Institute of Ontario	Arthropoda	Insecta	Hymenoptera	Braconidae				14-Jul-2007	16 km SW Churchill, Churchill River Pump House	Goose Creek Rd., Pump House	58.626	-94.23
CBRAB	ASWAV706-08	07PROBE-22165	JX831944	622	0	2	1	Biodiversity Institute of Ontario	Arthropoda	Insecta	Hymenoptera	Braconidae	Alysiinae	Alysia	Alysia jft01	14-Jul-2007	16 km SW Churchill, Churchill River Pump House	Goose Creek Rd., Pump House	58.626	-94.23
CBRAB	ASWAV707-08	07PROBE-22166	JX830803	631	1	2	1	Biodiversity Institute of Ontario	Arthropoda	Insecta	Hymenoptera	Braconidae	Alysiinae	Alysia	Alysia jft01	14-Jul-2007	16 km SW Churchill, Churchill River Pump House	Goose Creek Rd., Pump House	58.626	-94.23
CBRAB	ASWAV708-08	07PROBE-22167	JX828947	657	0	2	1	Biodiversity Institute of Ontario	Arthropoda	Insecta	Hymenoptera	Braconidae	Alysiinae	Alysia	Alysia jft01	14-Jul-2007	16 km SW Churchill, Churchill River Pump House	Goose Creek Rd., Pump House	58.626	-94.23
CBRAB	ASWAV709-08	07PROBE-22168	JX828808	632	3	2	1	Biodiversity Institute of Ontario	Arthropoda	Insecta	Hymenoptera	Braconidae	Alysiinae	Alysia	Alysia jft01	14-Jul-2007	16 km SW Churchill, Churchill River Pump House	Goose Creek Rd., Pump House	58.626	-94.23
CBRAB	ASWAV710-08	07PROBE-22169	JX831759	609	0	2	1	Biodiversity Institute of Ontario	Arthropoda	Insecta	Hymenoptera	Braconidae	Ichneutinae			14-Jul-2007	16 km SW Churchill, Churchill River Pump House	Goose Creek Rd., Pump House	58.626	-94.23
CBRAB	ASWAV711-08	07PROBE-22170	JX831837	597	1	2	1	Biodiversity Institute of Ontario	Arthropoda	Insecta	Hymenoptera	Braconidae	Alysiinae	Alysia		14-Jul-2007	16 km SW Churchill, Churchill River Pump House	Goose Creek Rd., Pump House	58.626	-94.23
CBRAB	ASWAV712-08	07PROBE-22171	JX829455	657	0	2	1	Biodiversity Institute of Ontario	Arthropoda	Insecta	Hymenoptera	Braconidae	Braconinae			14-Jul-2007	16 km SW Churchill, Churchill River Pump House	Goose Creek Rd., Pump House	58.626	-94.23
CBRAB	ASWAV713-08	07PROBE-22172	JX829915	622	0	2	1	Biodiversity Institute of Ontario	Arthropoda	Insecta	Hymenoptera	Braconidae	Alysiinae	Alysia	Alysia jft01	14-Jul-2007	16 km SW Churchill, Churchill River Pump House	Goose Creek Rd., Pump House	58.626	-94.23
CBRAB	ASWAV714-08	07PROBE-22173	JX830764	652	0	2	1	Biodiversity Institute of Ontario	Arthropoda	Insecta	Hymenoptera	Braconidae	Alysiinae			14-Jul-2007	16 km SW Churchill, Churchill River Pump House	Goose Creek Rd., Pump House	58.626	-94.23
CBRAB	ASWAV715-08	07PROBE-22174	JX829872	624	0	2	1	Biodiversity Institute of Ontario	Arthropoda	Insecta	Hymenoptera	Braconidae	Alysiinae			14-Jul-2007	16 km SW Churchill, Churchill River Pump House	Goose Creek Rd., Pump House	58.626	-94.23
CBRAB	ASWAV716-08	07PROBE-22175	JX833347	609	0	2	1	Biodiversity Institute of Ontario	Arthropoda	Insecta	Hymenoptera	Braconidae	Ichneutinae			14-Jul-2007	16 km SW Churchill, Churchill River Pump House	Goose Creek Rd., Pump House	58.626	-94.23
CBRAB	ASWAV717-08	07PROBE-22176	JX830301	582	0	2	1	Biodiversity Institute of Ontario	Arthropoda	Insecta	Hymenoptera	Braconidae	Alysiinae	Alysia	Alysia jft01	14-Jul-2007	16 km SW Churchill, Churchill River Pump House	Goose Creek Rd., Pump House	58.626	-94.23
CBRAB	ASWAV718-08	07PROBE-22177	JX831293	570	0	2	1	Biodiversity Institute of Ontario	Arthropoda	Insecta	Hymenoptera	Braconidae	Aphidiinae	Praon		14-Jul-2007	16 km SW Churchill, Churchill River Pump House	Goose Creek Rd., Pump House	58.626	-94.23
CBRAB	ASWAV719-08	07PROBE-22178	JX831730	657	0	2	1	Biodiversity Institute of Ontario	Arthropoda	Insecta	Hymenoptera	Braconidae	Aphidiinae			14-Jul-2007	16 km SW Churchill, Churchill River Pump House	Goose Creek Rd., Pump House	58.626	-94.23
CBRAB	ASWAV720-08	07PROBE-22179	JX831446	568	0	2	1	Biodiversity Institute of Ontario	Arthropoda	Insecta	Hymenoptera	Braconidae	Ichneutinae			14-Jul-2007	16 km SW Churchill, Churchill River Pump House	Goose Creek Rd., Pump House	58.626	-94.23
CBRAB	ASWAV721-08	07PROBE-22180	JX830664	582	0	2	1	Biodiversity Institute of Ontario	Arthropoda	Insecta	Hymenoptera	Braconidae	Alysiinae			14-Jul-2007	16 km SW Churchill, Churchill River Pump House	Goose Creek Rd., Pump House	58.626	-94.23
CBRAB	ASWAV722-08	07PROBE-22181	JX828824	657	0	2	1	Biodiversity Institute of Ontario	Arthropoda	Insecta	Hymenoptera	Braconidae	Alysiinae	Alysia	Alysia jft01	14-Jul-2007	16 km SW Churchill, Churchill River Pump House	Goose Creek Rd., Pump House	58.626	-94.23
CBRAB	ASWAV723-08	07PROBE-22182	JX830428	599	4	1	1	Biodiversity Institute of Ontario	Arthropoda	Insecta	Hymenoptera	Braconidae	Ichneutinae			14-Jul-2007	16 km SW Churchill, Churchill River Pump House	Goose Creek Rd., Pump House	58.626	-94.23
CBRAB	ASWAV724-08	07PROBE-22183	JX832499	657	0	2	1	Biodiversity Institute of Ontario	Arthropoda	Insecta	Hymenoptera	Braconidae	Ichneutinae	Ichneutes	Ichneutes sp.	14-Jul-2007	16 km SW Churchill, Churchill River Pump House	Goose Creek Rd., Pump House	58.626	-94.23
CBRAB	ASWAV725-08	07PROBE-22184	JX829854	566	0	2	1	Biodiversity Institute of Ontario	Arthropoda	Insecta	Hymenoptera	Braconidae	Alysiinae	Alysia	Alysia jft01	14-Jul-2007	16 km SW Churchill, Churchill River Pump House	Goose Creek Rd., Pump House	58.626	-94.23
CBRAB	ASWAV726-08	07PROBE-22185	JX829195	657	1	2	1	Biodiversity Institute of Ontario	Arthropoda	Insecta	Hymenoptera	Braconidae	Alysiinae	Alysia	Alysia jft01	14-Jul-2007	16 km SW Churchill, Churchill River Pump House	Goose Creek Rd., Pump House	58.626	-94.23
CBRAB	ASWAV727-08	07PROBE-22186	JX829636	657	0	2	1	Biodiversity Institute of Ontario	Arthropoda	Insecta	Hymenoptera	Braconidae				14-Jul-2007	16 km SW Churchill, Churchill River Pump House	Goose Creek Rd., Pump House	58.626	-94.23
CBRAB	ASWAV728-08	07PROBE-22187	JX833314	657	3	2	1	Biodiversity Institute of Ontario	Arthropoda	Insecta	Hymenoptera	Braconidae	Alysiinae	Alysia	Alysia jft01	14-Jul-2007	16 km SW Churchill, Churchill River Pump House	Goose Creek Rd., Pump House	58.626	-94.23
CBRAB	ASWAV729-08	07PROBE-22188	JX828512	640	0	2	1	Biodiversity Institute of Ontario	Arthropoda	Insecta	Hymenoptera	Braconidae	Alysiinae	Alysia	Alysia jft01	14-Jul-2007	16 km SW Churchill, Churchill River Pump House	Goose Creek Rd., Pump House	58.626	-94.23
CBRAB	ASWAV730-08	07PROBE-22189	JX833400	626	0	2	1	Biodiversity Institute of Ontario	Arthropoda	Insecta	Hymenoptera	Braconidae	Braconinae			14-Jul-2007	16 km SW Churchill, Churchill River Pump House	Goose Creek Rd., Pump House	58.626	-94.23
CBRAB	ASWAV731-08	07PROBE-22190	JX829825	632	0	2	1	Biodiversity Institute of Ontario	Arthropoda	Insecta	Hymenoptera	Braconidae	Alysiinae	Alysia		14-Jul-2007	16 km SW Churchill, Churchill River Pump House	Goose Creek Rd., Pump House	58.626	-94.23
CBRAB	ASWAV732-08	07PROBE-22191	JX831539	264	1	2	1	Biodiversity Institute of Ontario	Arthropoda	Insecta	Hymenoptera	Braconidae	Alysiinae			14-Jul-2007	16 km SW Churchill, Churchill River Pump House	Goose Creek Rd., Pump House	58.626	-94.23
CBRAB	ASWAV733-08	07PROBE-22192	JX832653	600	0	2	1	Biodiversity Institute of Ontario	Arthropoda	Insecta	Hymenoptera	Braconidae	Alysiinae	Alysia	Alysia jft01	14-Jul-2007	16 km SW Churchill, Churchill River Pump House	Goose Creek Rd., Pump House	58.626	-94.23
CBRAB	ASWAV734-08	07PROBE-22193	JX830247	564	0	2	1	Biodiversity Institute of Ontario	Arthropoda	Insecta	Hymenoptera	Braconidae	Alysiinae			14-Jul-2007	16 km SW Churchill, Churchill River Pump House	Goose Creek Rd., Pump House	58.626	-94.23
CBRAB	ASWAV735-08	07PROBE-22194	JX831281	601	2	2	1	Biodiversity Institute of Ontario	Arthropoda	Insecta	Hymenoptera	Braconidae	Alysiinae	Alysia		14-Jul-2007	16 km SW Churchill, Churchill River Pump House	Goose Creek Rd., Pump House	58.626	-94.23
CBRAB	ASWAV736-08	07PROBE-22195	JX828983	641	0	2	1	Biodiversity Institute of Ontario	Arthropoda	Insecta	Hymenoptera	Braconidae				14-Jul-2007	16 km SW Churchill, Churchill River Pump House	Goose Creek Rd., Pump House	58.626	-94.23
CBRAB	ASWAV737-08	07PROBE-22196	JX831125	632	1	2	1	Biodiversity Institute of Ontario	Arthropoda	Insecta	Hymenoptera	Braconidae	Alysiinae	Alysia		14-Jul-2007	16 km SW Churchill, Churchill River Pump House	Goose Creek Rd., Pump House	58.626	-94.23
CBRAB	ASWAV738-08	07PROBE-22197	JX832872	590	0	2	1	Biodiversity Institute of Ontario	Arthropoda	Insecta	Hymenoptera	Braconidae	Alysiinae	Alysia		14-Jul-2007	16 km SW Churchill, Churchill River Pump House	Goose Creek Rd., Pump House	58.626	-94.23
CBRAB	ASWAV739-08	07PROBE-22198	JX829522	656	0	2	1	Biodiversity Institute of Ontario	Arthropoda	Insecta	Hymenoptera	Braconidae	Alysiinae			14-Jul-2007	16 km SW Churchill, Churchill River Pump House	Goose Creek Rd., Pump House	58.626	-94.23
CBRAB	ASWAV740-08	07PROBE-22199	JX830443	587	0	3	1	Biodiversity Institute of Ontario	Arthropoda	Insecta	Hymenoptera	Braconidae	Alysiinae			14-Jul-2007	16 km SW Churchill, Churchill River Pump House	Goose Creek Rd., Pump House	58.626	-94.23
CBRAB	ASWAV741-08	07PROBE-22200	JX829067	592	0	2	1	Biodiversity Institute of Ontario	Arthropoda	Insecta	Hymenoptera	Braconidae	Alysiinae	Alysia	Alysia jft01	14-Jul-2007	16 km SW Churchill, Churchill River Pump House	Goose Creek Rd., Pump House	58.626	-94.23
CBRAB	ASWAV742-08	07PROBE-22201	JX832783	535	0	2	1	Biodiversity Institute of Ontario	Arthropoda	Insecta	Hymenoptera	Braconidae	Alysiinae	Alysia	Alysia jft01	14-Jul-2007	16 km SW Churchill, Churchill River Pump House	Goose Creek Rd., Pump House	58.626	-94.23
CBRAB	ASWAV743-08	07PROBE-22202	JX829194	600	0	2	1	Biodiversity Institute of Ontario	Arthropoda	Insecta	Hymenoptera	Braconidae	Alysiinae	Alysia	Alysia jft01	14-Jul-2007	16 km SW Churchill, Churchill River Pump House	Goose Creek Rd., Pump House	58.626	-94.23
CBRAB	ASWAV745-08	07PROBE-22204	JX830907	570	0	2	1	Biodiversity Institute of Ontario	Arthropoda	Insecta	Hymenoptera	Braconidae	Aphidiinae			14-Jul-2007	16 km SW Churchill, Churchill River Pump House	Goose Creek Rd., Pump House	58.626	-94.23
CBRAB	ASWAV746-08	07PROBE-22205	JX833271	657	0	2	1	Biodiversity Institute of Ontario	Arthropoda	Insecta	Hymenoptera	Braconidae	Braconinae			14-Jul-2007	16 km SW Churchill, Churchill River Pump House	Goose Creek Rd., Pump House	58.626	-94.23
CBRAB	ASWAV747-08	07PROBE-22206	JX829324	657	0	2	1	Biodiversity Institute of Ontario	Arthropoda	Insecta	Hymenoptera	Braconidae	Alysiinae	Alysia	Alysia jft01	14-Jul-2007	16 km SW Churchill, Churchill River Pump House	Goose Creek Rd., Pump House	58.626	-94.23
CBRAB	ASWAV749-08	07PROBE-22208	JX831852	614	0	2	1	Biodiversity Institute of Ontario	Arthropoda	Insecta	Hymenoptera	Braconidae				14-Jul-2007	16 km SW Churchill, Churchill River Pump House	Goose Creek Rd., Pump House	58.626	-94.23
CBRAB	ASWAV750-08	07PROBE-22209	JX828781	558	1	2	1	Biodiversity Institute of Ontario	Arthropoda	Insecta	Hymenoptera	Braconidae	Alysiinae	Alysia	Alysia jft01	14-Jul-2007	16 km SW Churchill, Churchill River Pump House	Goose Creek Rd., Pump House	58.626	-94.23
CBRAB	ASWAV751-08	07PROBE-22210	JX829758	582	0	2	1	Biodiversity Institute of Ontario	Arthropoda	Insecta	Hymenoptera	Braconidae	Alysiinae	Alysia	Alysia jft01	14-Jul-2007	16 km SW Churchill, Churchill River Pump House	Goose Creek Rd., Pump House	58.626	-94.23
CBRAB	ASWAV752-08	07PROBE-22211	JX830001	627	0	2	1	Biodiversity Institute of Ontario	Arthropoda	Insecta	Hymenoptera	Braconidae	Alysiinae	Alysia	Alysia jft01	14-Jul-2007	16 km SW Churchill, Churchill River Pump House	Goose Creek Rd., Pump House	58.626	-94.23
CBRAB	ASWAV753-08	07PROBE-22212	JX832016	607	0	2	1	Biodiversity Institute of Ontario	Arthropoda	Insecta	Hymenoptera	Braconidae	Alysiinae	Alysia	Alysia jft01	14-Jul-2007	16 km SW Churchill, Churchill River Pump House	Goose Creek Rd., Pump House	58.626	-94.23
CBRAB	ASWAV754-08	07PROBE-22213	JX833467	650	2	2	1	Biodiversity Institute of Ontario	Arthropoda	Insecta	Hymenoptera	Braconidae	Alysiinae			14-Jul-2007	16 km SW Churchill, Churchill River Pump House	Goose Creek Rd., Pump House	58.626	-94.23
CBRAB	ASWAV755-08	07PROBE-22214	JX831973	641	1	2	1	Biodiversity Institute of Ontario	Arthropoda	Insecta	Hymenoptera	Braconidae	Alysiinae	Alysia		14-Jul-2007	16 km SW Churchill, Churchill River Pump House	Goose Creek Rd., Pump House	58.626	-94.23
CBRAB	ASWAV756-08	07PROBE-22215	JX828806	657	2	2	1	Biodiversity Institute of Ontario	Arthropoda	Insecta	Hymenoptera	Braconidae	Alysiinae	Alysia	Alysia jft01	14-Jul-2007	16 km SW Churchill, Churchill River Pump House	Goose Creek Rd., Pump House	58.626	-94.23
CBRAB	ASWAV757-08	07PROBE-22216	JX830709	620	0	2	1	Biodiversity Institute of Ontario	Arthropoda	Insecta	Hymenoptera	Braconidae	Alysiinae	Alysia	Alysia jft01	14-Jul-2007	16 km SW Churchill, Churchill River Pump House	Goose Creek Rd., Pump House	58.626	-94.23
CBRAB	ASWAV758-08	07PROBE-22217	JX840779 *	609	0	2	1	Biodiversity Institute of Ontario	Arthropoda	Insecta	Hymenoptera	Braconidae	Alysiinae	Alysia		14-Jul-2007	16 km SW Churchill, Churchill River Pump House	Goose Creek Rd., Pump House	58.626	-94.23
CBRAB	ASWAV759-08	07PROBE-22218	JX830674	584	1	2	1	Biodiversity Institute of Ontario	Arthropoda	Insecta	Hymenoptera	Braconidae	Aphidiinae			14-Jul-2007	16 km SW Churchill, Churchill River Pump House	Goose Creek Rd., Pump House	58.626	-94.23
CBRAB	ASWAV760-08	07PROBE-22219	JX829621	620	0	2	1	Biodiversity Institute of Ontario	Arthropoda	Insecta	Hymenoptera	Braconidae	Alysiinae			14-Jul-2007	16 km SW Churchill, Churchill River Pump House	Goose Creek Rd., Pump House	58.626	-94.23
CBRAB	ASWAV761-08	07PROBE-22220	JX830516	657	0	2	1	Biodiversity Institute of Ontario	Arthropoda	Insecta	Hymenoptera	Braconidae	Aphidiinae			14-Jul-2007	16 km SW Churchill, Churchill River Pump House	Goose Creek Rd., Pump House	58.626	-94.23
CBRAB	ASWAV762-08	07PROBE-22221	JX833288	648	0	2	1	Biodiversity Institute of Ontario	Arthropoda	Insecta	Hymenoptera	Braconidae	Braconinae			14-Jul-2007	16 km SW Churchill, Churchill River Pump House	Goose Creek Rd., Pump House	58.626	-94.23
CBRAB	ASWAV763-08	07PROBE-22222	JX832770	602	0	2	1	Biodiversity Institute of Ontario	Arthropoda	Insecta	Hymenoptera	Braconidae	Alysiinae	Alysia	Alysia jft01	14-Jul-2007	16 km SW Churchill, Churchill River Pump House	Goose Creek Rd., Pump House	58.626	-94.23
CBRAB	ASWAV764-08	07PROBE-22223	JX832227	645	0	2	1	Biodiversity Institute of Ontario	Arthropoda	Insecta	Hymenoptera	Braconidae	Alysiinae			14-Jul-2007	16 km SW Churchill, Churchill River Pump House	Goose Creek Rd., Pump House	58.626	-94.23
CBRAB	ASWAV765-08	07PROBE-22224	JX831193	574	0	2	1	Biodiversity Institute of Ontario	Arthropoda	Insecta	Hymenoptera	Braconidae	Alysiinae	Alysia	Alysia jft01	14-Jul-2007	16 km SW Churchill, Churchill River Pump House	Goose Creek Rd., Pump House	58.626	-94.23
CBRAB	ASWAV766-08	07PROBE-22225	JX829481	379	0	4	1	Biodiversity Institute of Ontario	Arthropoda	Insecta	Hymenoptera	Braconidae				14-Jul-2007	16 km SW Churchill, Churchill River Pump House	Goose Creek Rd., Pump House	58.626	-94.23
CBRAB	ASWAV767-08	07PROBE-22226	JX829133	604	0	2	1	Biodiversity Institute of Ontario	Arthropoda	Insecta	Hymenoptera	Braconidae	Alysiinae	Alysia	Alysia jft01	14-Jul-2007	16 km SW Churchill, Churchill River Pump House	Goose Creek Rd., Pump House	58.626	-94.23
CBRAB	ASWAV768-08	07PROBE-22227	JX832120	620	0	2	1	Biodiversity Institute of Ontario	Arthropoda	Insecta	Hymenoptera	Braconidae	Ichneutinae			14-Jul-2007	16 km SW Churchill, Churchill River Pump House	Goose Creek Rd., Pump House	58.626	-94.23
CBRAB	ASWAV769-08	07PROBE-22228	JX832850	623	0	2	1	Biodiversity Institute of Ontario	Arthropoda	Insecta	Hymenoptera	Braconidae	Alysiinae	Alysia		14-Jul-2007	16 km SW Churchill, Churchill River Pump House	Goose Creek Rd., Pump House	58.626	-94.23
CBRAB	ASWAV770-08	07PROBE-22229	JX830606	607	0	2	1	Biodiversity Institute of Ontario	Arthropoda	Insecta	Hymenoptera	Braconidae	Alysiinae	Alysia		14-Jul-2007	16 km SW Churchill, Churchill River Pump House	Goose Creek Rd., Pump House	58.626	-94.23
CBRAB	ASWAV771-08	07PROBE-22230	JX833312	638	0	2	1	Biodiversity Institute of Ontario	Arthropoda	Insecta	Hymenoptera	Braconidae				14-Jul-2007	16 km SW Churchill, Churchill River Pump House	Goose Creek Rd., Pump House	58.626	-94.23
CBRAB	ASWAV772-08	07PROBE-22231	JX832354	632	0	2	1	Biodiversity Institute of Ontario	Arthropoda	Insecta	Hymenoptera	Braconidae	Alysiinae	Alysia	Alysia jft01	14-Jul-2007	16 km SW Churchill, Churchill River Pump House	Goose Creek Rd., Pump House	58.626	-94.23
CBRAB	ASWAV773-08	07PROBE-22232	JX830022	617	1	2	1	Biodiversity Institute of Ontario	Arthropoda	Insecta	Hymenoptera	Braconidae	Hormiinae	Shawiana		14-Jul-2007	16 km SW Churchill, Churchill River Pump House	Goose Creek Rd., Pump House	58.626	-94.23
CBRAB	ASWAV774-08	07PROBE-22233	JX833028	612	0	2	1	Biodiversity Institute of Ontario	Arthropoda	Insecta	Hymenoptera	Braconidae	Alysiinae	Alysia	Alysia jft01	14-Jul-2007	16 km SW Churchill, Churchill River Pump House	Goose Creek Rd., Pump House	58.626	-94.23
CBRAB	ASWAV775-08	07PROBE-22234	JX831126	611	0	2	1	Biodiversity Institute of Ontario	Arthropoda	Insecta	Hymenoptera	Braconidae	Ichneutinae			14-Jul-2007	16 km SW Churchill, Churchill River Pump House	Goose Creek Rd., Pump House	58.626	-94.23
CBRAB	ASWAV776-08	07PROBE-22235	JX832155	576	0	2	1	Biodiversity Institute of Ontario	Arthropoda	Insecta	Hymenoptera	Braconidae	Alysiinae	Alysia	Alysia jft01	14-Jul-2007	16 km SW Churchill, Churchill River Pump House	Goose Creek Rd., Pump House	58.626	-94.23
CBRAB	ASWAV777-08	07PROBE-22236	JX832862	584	0	2	1	Biodiversity Institute of Ontario	Arthropoda	Insecta	Hymenoptera	Braconidae	Alysiinae	Alysia	Alysia jft01	14-Jul-2007	16 km SW Churchill, Churchill River Pump House	Goose Creek Rd., Pump House	58.626	-94.23
CBRAB	ASWAV778-08	07PROBE-22237	JX830387	581	0	2	1	Biodiversity Institute of Ontario	Arthropoda	Insecta	Hymenoptera	Braconidae	Hormiinae	Shawiana		14-Jul-2007	16 km SW Churchill, Churchill River Pump House	Goose Creek Rd., Pump House	58.626	-94.23
CBRAB	ASWAV779-08	07PROBE-22238	JX829789	599	0	2	1	Biodiversity Institute of Ontario	Arthropoda	Insecta	Hymenoptera	Braconidae	Alysiinae	Alysia	Alysia jft01	14-Jul-2007	16 km SW Churchill, Churchill River Pump House	Goose Creek Rd., Pump House	58.626	-94.23
CBRAB	ASWAV780-08	07PROBE-22239	JX830684	629	1	2	1	Biodiversity Institute of Ontario	Arthropoda	Insecta	Hymenoptera	Braconidae	Alysiinae	Alysia	Alysia jft01	14-Jul-2007	16 km SW Churchill, Churchill River Pump House	Goose Creek Rd., Pump House	58.626	-94.23
CBRAB	ASWAV781-08	07PROBE-22240	JX833343	623	0	2	1	Biodiversity Institute of Ontario	Arthropoda	Insecta	Hymenoptera	Braconidae	Alysiinae	Alysia	Alysia jft01	14-Jul-2007	16 km SW Churchill, Churchill River Pump House	Goose Creek Rd., Pump House	58.626	-94.23
CBRAB	ASWAV782-08	07PROBE-22241	JX830305	617	0	2	1	Biodiversity Institute of Ontario	Arthropoda	Insecta	Hymenoptera	Braconidae	Aphidiinae	Praon		14-Jul-2007	16 km SW Churchill, Churchill River Pump House	Goose Creek Rd., Pump House	58.626	-94.23
CBRAB	ASWAV783-08	07PROBE-22242	JX831504	635	0	2	1	Biodiversity Institute of Ontario	Arthropoda	Insecta	Hymenoptera	Braconidae	Ichneutinae			14-Jul-2007	16 km SW Churchill, Churchill River Pump House	Goose Creek Rd., Pump House	58.626	-94.23
CBRAB	ASWAV784-08	07PROBE-22243	JX831909	656	0	2	1	Biodiversity Institute of Ontario	Arthropoda	Insecta	Hymenoptera	Braconidae	Alysiinae	Alysia	Alysia jft01	14-Jul-2007	16 km SW Churchill, Churchill River Pump House	Goose Creek Rd., Pump House	58.626	-94.23
CBRAB	ASWAV785-08	07PROBE-22244	JX829769	626	0	2	1	Biodiversity Institute of Ontario	Arthropoda	Insecta	Hymenoptera	Braconidae	Alysiinae	Alysia	Alysia jft01	14-Jul-2007	16 km SW Churchill, Churchill River Pump House	Goose Creek Rd., Pump House	58.626	-94.23
CBRAB	ASWAV786-08	07PROBE-22245	JX829153	627	0	2	1	Biodiversity Institute of Ontario	Arthropoda	Insecta	Hymenoptera	Braconidae				14-Jul-2007	16 km SW Churchill, Churchill River Pump House	Goose Creek Rd., Pump House	58.626	-94.23
CBRAB	ASWAV787-08	07PROBE-22246	JX831774	614	0	2	1	Biodiversity Institute of Ontario	Arthropoda	Insecta	Hymenoptera	Braconidae	Alysiinae			14-Jul-2007	16 km SW Churchill, Churchill River Pump House	Goose Creek Rd., Pump House	58.626	-94.23
CBRAB	ASWAV788-08	07PROBE-22247	JX829000	656	1	2	1	Biodiversity Institute of Ontario	Arthropoda	Insecta	Hymenoptera	Braconidae	Alysiinae	Alysia	Alysia jft01	14-Jul-2007	16 km SW Churchill, Churchill River Pump House	Goose Creek Rd., Pump House	58.626	-94.23
CBRAB	ASWAV789-08	07PROBE-22248	JX828699	617	0	2	1	Biodiversity Institute of Ontario	Arthropoda	Insecta	Hymenoptera	Braconidae	Alysiinae	Alysia	Alysia jft01	14-Jul-2007	16 km SW Churchill, Churchill River Pump House	Goose Creek Rd., Pump House	58.626	-94.23
CBRAB	ASWAV790-08	07PROBE-22249	JX831019	614	0	2	1	Biodiversity Institute of Ontario	Arthropoda	Insecta	Hymenoptera	Braconidae				14-Jul-2007	16 km SW Churchill, Churchill River Pump House	Goose Creek Rd., Pump House	58.626	-94.23
CBRAB	ASWAV791-08	07PROBE-22250	JX830020	629	0	2	1	Biodiversity Institute of Ontario	Arthropoda	Insecta	Hymenoptera	Braconidae	Alysiinae	Alysia	Alysia jft01	14-Jul-2007	16 km SW Churchill, Churchill River Pump House	Goose Creek Rd., Pump House	58.626	-94.23
CBRAB	ASWAV793-08	07PROBE-22252	JX831684	303	0	1	1	Biodiversity Institute of Ontario	Arthropoda	Insecta	Hymenoptera	Braconidae	Alysiinae	Alysia		14-Jul-2007	16 km SW Churchill, Churchill River Pump House	Goose Creek Rd., Pump House	58.626	-94.23
CBRAB	ASWAV794-08	07PROBE-22253	JX828985	629	0	2	1	Biodiversity Institute of Ontario	Arthropoda	Insecta	Hymenoptera	Braconidae	Alysiinae	Alysia	Alysia jft01	14-Jul-2007	16 km SW Churchill, Churchill River Pump House	Goose Creek Rd., Pump House	58.626	-94.23
CBRAB	ASWAV795-08	07PROBE-22254	JX830203	391	0	2	1	Biodiversity Institute of Ontario	Arthropoda	Insecta	Hymenoptera	Braconidae	Alysiinae	Alysia	Alysia jft01	14-Jul-2007	16 km SW Churchill, Churchill River Pump House	Goose Creek Rd., Pump House	58.626	-94.23
CBRAB	ASWAV796-08	07PROBE-22255	JX831220	618	0	2	1	Biodiversity Institute of Ontario	Arthropoda	Insecta	Hymenoptera	Braconidae	Alysiinae			14-Jul-2007	16 km SW Churchill, Churchill River Pump House	Goose Creek Rd., Pump House	58.626	-94.23
CBRAB	ASWAV797-08	07PROBE-22256	JX829897	612	0	2	1	Biodiversity Institute of Ontario	Arthropoda	Insecta	Hymenoptera	Braconidae	Ichneutinae			14-Jul-2007	16 km SW Churchill, Churchill River Pump House	Goose Creek Rd., Pump House	58.626	-94.23
CBRAB	ASWAV798-08	07PROBE-22257	JX832820	621	0	2	1	Biodiversity Institute of Ontario	Arthropoda	Insecta	Hymenoptera	Braconidae	Alysiinae	Alysia		14-Jul-2007	16 km SW Churchill, Churchill River Pump House	Goose Creek Rd., Pump House	58.626	-94.23
CBRAB	ASWAV799-08	07PROBE-22258	JX831496	631	0	2	1	Biodiversity Institute of Ontario	Arthropoda	Insecta	Hymenoptera	Braconidae	Alysiinae			14-Jul-2007	16 km SW Churchill, Churchill River Pump House	Goose Creek Rd., Pump House	58.626	-94.23
CBRAB	ASWAV800-08	07PROBE-22259	JX832584	628	0	2	1	Biodiversity Institute of Ontario	Arthropoda	Insecta	Hymenoptera	Braconidae	Alysiinae	Alysia	Alysia jft01	14-Jul-2007	16 km SW Churchill, Churchill River Pump House	Goose Creek Rd., Pump House	58.626	-94.23
CBRAB	ASWAV801-08	07PROBE-22260	JX830357	626	0	2	1	Biodiversity Institute of Ontario	Arthropoda	Insecta	Hymenoptera	Braconidae				14-Jul-2007	16 km SW Churchill, Churchill River Pump House	Goose Creek Rd., Pump House	58.626	-94.23
CBRAB	ASWAV802-08	07PROBE-22261	JX833017	655	0	2	1	Biodiversity Institute of Ontario	Arthropoda	Insecta	Hymenoptera	Braconidae				14-Jul-2007	16 km SW Churchill, Churchill River Pump House	Goose Creek Rd., Pump House	58.626	-94.23
CBRAB	ASWAV803-08	07PROBE-22262	JX830964	393	0	2	1	Biodiversity Institute of Ontario	Arthropoda	Insecta	Hymenoptera	Braconidae	Alysiinae	Alysia	Alysia jft01	14-Jul-2007	16 km SW Churchill, Churchill River Pump House	Goose Creek Rd., Pump House	58.626	-94.23
CBRAB	ASWAV804-08	07PROBE-22263	JX833478	646	0	2	1	Biodiversity Institute of Ontario	Arthropoda	Insecta	Hymenoptera	Braconidae	Ichneutinae			14-Jul-2007	16 km SW Churchill, Churchill River Pump House	Goose Creek Rd., Pump House	58.626	-94.23
CBRAB	ASWAV805-08	07PROBE-22264	JX831464	656	1	2	1	Biodiversity Institute of Ontario	Arthropoda	Insecta	Hymenoptera	Braconidae	Aphidiinae			14-Jul-2007	16 km SW Churchill, Churchill River Pump House	Goose Creek Rd., Pump House	58.626	-94.23
CBRAB	ASWAV806-08	07PROBE-22265	JX830152	656	1	2	1	Biodiversity Institute of Ontario	Arthropoda	Insecta	Hymenoptera	Braconidae	Alysiinae			14-Jul-2007	16 km SW Churchill, Churchill River Pump House	Goose Creek Rd., Pump House	58.626	-94.23
CBRAB	ASWAV807-08	07PROBE-22266	JX831850	656	0	2	1	Biodiversity Institute of Ontario	Arthropoda	Insecta	Hymenoptera	Braconidae	Alysiinae	Alysia	Alysia jft01	14-Jul-2007	16 km SW Churchill, Churchill River Pump House	Goose Creek Rd., Pump House	58.626	-94.23
CBRAB	ASWAV808-08	07PROBE-22267	JX829259	628	0	1	1	Biodiversity Institute of Ontario	Arthropoda	Insecta	Hymenoptera	Braconidae	Aphidiinae			14-Jul-2007	16 km SW Churchill, Churchill River Pump House	Goose Creek Rd., Pump House	58.626	-94.23
CBRAB	ASWAV809-08	07PROBE-22268	JX829735	634	0	2	1	Biodiversity Institute of Ontario	Arthropoda	Insecta	Hymenoptera	Braconidae	Alysiinae			14-Jul-2007	16 km SW Churchill, Churchill River Pump House	Goose Creek Rd., Pump House	58.626	-94.23
CBRAB	ASWAV810-08	07PROBE-22269	JX828688	656	1	2	1	Biodiversity Institute of Ontario	Arthropoda	Insecta	Hymenoptera	Braconidae	Alysiinae	Alysia	Alysia jft01	14-Jul-2007	16 km SW Churchill, Churchill River Pump House	Goose Creek Rd., Pump House	58.626	-94.23
CBRAB	ASWAV811-08	07PROBE-22270	JX828648	394	0	2	1	Biodiversity Institute of Ontario	Arthropoda	Insecta	Hymenoptera	Braconidae	Alysiinae	Alysia	Alysia jft01	14-Jul-2007	16 km SW Churchill, Churchill River Pump House	Goose Creek Rd., Pump House	58.626	-94.23
CBRAB	ASWAV812-08	07PROBE-22271	JX830639	656	3	2	1	Biodiversity Institute of Ontario	Arthropoda	Insecta	Hymenoptera	Braconidae	Alysiinae	Alysia	Alysia jft01	14-Jul-2007	16 km SW Churchill, Churchill River Pump House	Goose Creek Rd., Pump House	58.626	-94.23
CBRAB	ASWAV813-08	07PROBE-22272	JX829404	655	0	2	1	Biodiversity Institute of Ontario	Arthropoda	Insecta	Hymenoptera	Braconidae	Alysiinae	Dacnusa	Dacnusa jft01	14-Jul-2007	16 km SW Churchill, Churchill River Pump House	Goose Creek Rd., Pump House	58.626	-94.23
CBRAB	ASWAV814-08	07PROBE-22273	JX829857	593	1	2	1	Biodiversity Institute of Ontario	Arthropoda	Insecta	Hymenoptera	Braconidae	Alysiinae	Alysia	Alysia jft01	14-Jul-2007	16 km SW Churchill, Churchill River Pump House	Goose Creek Rd., Pump House	58.626	-94.23
CBRAB	ASWAV815-08	07PROBE-22274	JX830868	635	2	2	1	Biodiversity Institute of Ontario	Arthropoda	Insecta	Hymenoptera	Braconidae				14-Jul-2007	16 km SW Churchill, Churchill River Pump House	Goose Creek Rd., Pump House	58.626	-94.23
CBRAB	ASWAV816-08	07PROBE-22275	JX830088	656	0	2	1	Biodiversity Institute of Ontario	Arthropoda	Insecta	Hymenoptera	Braconidae	Alysiinae	Alysia	Alysia jft01	14-Jul-2007	16 km SW Churchill, Churchill River Pump House	Goose Creek Rd., Pump House	58.626	-94.23
CBRAB	ASWAV817-08	07PROBE-22276	JX831705	287	0	1	1	Biodiversity Institute of Ontario	Arthropoda	Insecta	Hymenoptera	Braconidae	Alysiinae	Alysia	Alysia jft01	14-Jul-2007	16 km SW Churchill, Churchill River Pump House	Goose Creek Rd., Pump House	58.626	-94.23
CBRAB	ASWAV818-08	07PROBE-22277	JX830912	628	0	2	1	Biodiversity Institute of Ontario	Arthropoda	Insecta	Hymenoptera	Braconidae	Alysiinae	Alysia	Alysia jft01	14-Jul-2007	16 km SW Churchill, Churchill River Pump House	Goose Creek Rd., Pump House	58.626	-94.23
CBRAB	ASWAV819-08	07PROBE-22278	HM421301	596	0	3	1	Biodiversity Institute of Ontario	Arthropoda	Insecta	Hymenoptera	Braconidae	Alysiinae	Alysia	Alysia jft01	14-Jul-2007	16 km SW Churchill, Churchill River Pump House	Goose Creek Rd., Pump House	58.626	-94.23
CBRAB	ASWAV820-08	07PROBE-22279	JX828984	656	0	2	1	Biodiversity Institute of Ontario	Arthropoda	Insecta	Hymenoptera	Braconidae	Alysiinae	Alysia	Alysia jft01	14-Jul-2007	16 km SW Churchill, Churchill River Pump House	Goose Creek Rd., Pump House	58.626	-94.23
CBRAB	ASWAV821-08	07PROBE-22280	JX828544	622	0	2	1	Biodiversity Institute of Ontario	Arthropoda	Insecta	Hymenoptera	Braconidae	Alysiinae	Chorebus		14-Jul-2007	16 km SW Churchill, Churchill River Pump House	Goose Creek Rd., Pump House	58.626	-94.23
CBRAB	ASWAV822-08	07PROBE-22281	JX831589	630	0	2	1	Biodiversity Institute of Ontario	Arthropoda	Insecta	Hymenoptera	Braconidae	Alysiinae	Alysia	Alysia jft01	14-Jul-2007	16 km SW Churchill, Churchill River Pump House	Goose Creek Rd., Pump House	58.626	-94.23
CBRAB	ASWAV823-08	07PROBE-22282	JX832134	629	0	2	1	Biodiversity Institute of Ontario	Arthropoda	Insecta	Hymenoptera	Braconidae	Alysiinae	Alysia	Alysia jft01	14-Jul-2007	16 km SW Churchill, Churchill River Pump House	Goose Creek Rd., Pump House	58.626	-94.23
CBRAB	ASWAV824-08	07PROBE-22283	JX829670	629	1	2	1	Biodiversity Institute of Ontario	Arthropoda	Insecta	Hymenoptera	Braconidae	Alysiinae	Alysia		14-Jul-2007	16 km SW Churchill, Churchill River Pump House	Goose Creek Rd., Pump House	58.626	-94.23
CBRAB	ASWAV825-08	07PROBE-22284	JX832129	622	0	2	1	Biodiversity Institute of Ontario	Arthropoda	Insecta	Hymenoptera	Braconidae	Alysiinae	Alysia	Alysia jft01	14-Jul-2007	16 km SW Churchill, Churchill River Pump House	Goose Creek Rd., Pump House	58.626	-94.23
CBRAB	ASWAV826-08	07PROBE-22285	JX832201	631	0	2	1	Biodiversity Institute of Ontario	Arthropoda	Insecta	Hymenoptera	Braconidae	Alysiinae	Dinotrema	Dinotrema jft06	11-Aug-2007	26 km SE Churchill, Twin Lakes		58.632	-93.789
CBRAB	ASWAV827-08	07PROBE-22286	HM421302	601	0	3	1	Biodiversity Institute of Ontario	Arthropoda	Insecta	Hymenoptera	Braconidae	Alysiinae			14-Jul-2007	16 km SW Churchill, Churchill River Pump House	Goose Creek Rd., Pump House	58.626	-94.23
CBRAB	ASWAV832-08	07PROBE-22291	JX829585	646	0	2	1	Biodiversity Institute of Ontario	Arthropoda	Insecta	Hymenoptera	Braconidae	Rogadinae	Aleiodes		11-Aug-2007	26 km SE Churchill, Twin Lakes		58.632	-93.789
CBRAB	ASWAV833-08	07PROBE-22292	JX830186	651	0	2	1	Biodiversity Institute of Ontario	Arthropoda	Insecta	Hymenoptera	Braconidae	Meteorinae			11-Aug-2007	26 km SE Churchill, Twin Lakes		58.632	-93.789
CBRAB	ASWAX016-08	07PROBE-22450	JX831327	657	0	2	1	Biodiversity Institute of Ontario	Arthropoda	Insecta	Hymenoptera	Braconidae				21-Jul-2007	23 km E Churchill, Ramsay Creek		58.731	-93.78	10
CBRAB	ASWAX021-08	07PROBE-22455	JX832959	657	0	2	1	Biodiversity Institute of Ontario	Arthropoda	Insecta	Hymenoptera	Braconidae	Alysiinae	Alysia	Alysia jft01	21-Jul-2007	23 km E Churchill, Ramsay Creek		58.731	-93.78	10
CBRAB	ASWAX022-08	07PROBE-22456	JX831347	657	1	2	1	Biodiversity Institute of Ontario	Arthropoda	Insecta	Hymenoptera	Braconidae	Braconinae			21-Jul-2007	23 km E Churchill, Ramsay Creek		58.731	-93.78	10
CBRAB	ASWAX024-08	07PROBE-22458	JX829639	629	2	2	1	Biodiversity Institute of Ontario	Arthropoda	Insecta	Hymenoptera	Braconidae	Cheloninae			21-Jul-2007	23 km E Churchill, Ramsay Creek		58.731	-93.78	10
CBRAB	ASWAX026-08	07PROBE-22460	JX831984	629	0	2	1	Biodiversity Institute of Ontario	Arthropoda	Insecta	Hymenoptera	Braconidae				21-Jul-2007	23 km E Churchill, Ramsay Creek		58.731	-93.78	10
CBRAB	ASWAX029-08	07PROBE-22463	JX830627	657	0	2	1	Biodiversity Institute of Ontario	Arthropoda	Insecta	Hymenoptera	Braconidae	Orgilinae			21-Jul-2007	23 km E Churchill, Ramsay Creek		58.731	-93.78	10
CBRAB	ASWAX035-08	07PROBE-22469	JX833356	657	0	2	1	Biodiversity Institute of Ontario	Arthropoda	Insecta	Hymenoptera	Braconidae	Cheloninae			21-Jul-2007	23 km E Churchill, Ramsay Creek		58.731	-93.78	10
CBRAB	ASWAX037-08	07PROBE-22471	JX829274	623	4	2	1	Biodiversity Institute of Ontario	Arthropoda	Insecta	Hymenoptera	Braconidae	Orgilinae			21-Jul-2007	23 km E Churchill, Ramsay Creek		58.731	-93.78	10
CBRAB	ASWAX051-08	07PROBE-22485	JX830786	629	0	2	1	Biodiversity Institute of Ontario	Arthropoda	Insecta	Hymenoptera	Braconidae				21-Jul-2007	23 km E Churchill, Ramsay Creek		58.731	-93.78	10
CBRAB	ASWAX060-08	07PROBE-22494	JX832331	657	0	2	1	Biodiversity Institute of Ontario	Arthropoda	Insecta	Hymenoptera	Braconidae	Orgilinae			21-Jul-2007	23 km E Churchill, Ramsay Creek		58.731	-93.78	10
CBRAB	ASWAX078-08	07PROBE-22512	JX833547	654	1	2	1	Biodiversity Institute of Ontario	Arthropoda	Insecta	Hymenoptera	Braconidae	Orgilinae			21-Jul-2007	23 km E Churchill, Ramsay Creek		58.731	-93.78	10
CBRAB	ASWAX087-08	07PROBE-22521	JX830029	648	0	2	1	Biodiversity Institute of Ontario	Arthropoda	Insecta	Hymenoptera	Braconidae	Alysiinae	Alysia	Alysia jft01	21-Jul-2007	23 km E Churchill, Ramsay Creek		58.731	-93.78	10
CBRAB	ASWAX088-08	07PROBE-22522	JX830239	637	0	1	1	Biodiversity Institute of Ontario	Arthropoda	Insecta	Hymenoptera	Braconidae	Cheloninae			21-Jul-2007	23 km E Churchill, Ramsay Creek		58.731	-93.78	10
CBRAB	ASWAX092-08	07PROBE-22526	JX833062	630	2	2	1	Biodiversity Institute of Ontario	Arthropoda	Insecta	Hymenoptera	Braconidae	Orgilinae			21-Jul-2007	23 km E Churchill, Ramsay Creek		58.731	-93.78	10
CBRAB	ASWAX093-08	07PROBE-22527	JX829119	603	0	2	1	Biodiversity Institute of Ontario	Arthropoda	Insecta	Hymenoptera	Braconidae	Alysiinae	Alysia	Alysia jft01	21-Jul-2007	23 km E Churchill, Ramsay Creek		58.731	-93.78	10
CBRAB	ASWAX124-08	07PROBE-22558	JX830427	657	0	1	1	Biodiversity Institute of Ontario	Arthropoda	Insecta	Hymenoptera	Braconidae				02-Aug-2007	23 km E Churchill, Ramsay Creek		58.731	-93.78	10
CBRAB	ASWAX148-08	07PROBE-22582	JX830146	657	0	2	1	Biodiversity Institute of Ontario	Arthropoda	Insecta	Hymenoptera	Braconidae	Meteorinae	Meteorus		03-Jul-2007	10 km ESE Churchill, Launch Road near A-frame		58.755	-93.998
CBRAB	ASWAX164-08	07PROBE-22598	JX831057	578	4	1	1	Biodiversity Institute of Ontario	Arthropoda	Insecta	Hymenoptera	Braconidae	Ichneutinae			03-Jul-2007	10 km ESE Churchill, Launch Road near A-frame		58.755	-93.998
CBRAB	ASWAX180-08	07PROBE-22614	JX830950	622	0	1	1	Biodiversity Institute of Ontario	Arthropoda	Insecta	Hymenoptera	Braconidae	Orgilinae			21-Jul-2007	23 km E Churchill, Ramsay Creek		58.731	-93.78	10
CBRAB	ASWAX239-08	07PROBE-22673	JX831635	632	0	2	1	Biodiversity Institute of Ontario	Arthropoda	Insecta	Hymenoptera	Braconidae	Braconinae			21-Jul-2007	23 km E Churchill, Ramsay Creek		58.731	-93.78	10
CBRAB	ASWAX246-08	07PROBE-22680	JX833309	646	0	2	1	Biodiversity Institute of Ontario	Arthropoda	Insecta	Hymenoptera	Braconidae	Orgilinae			21-Jul-2007	23 km E Churchill, Ramsay Creek		58.731	-93.78	10
CBRAB	ASWAX252-08	07PROBE-22686	JX828704	657	0	2	1	Biodiversity Institute of Ontario	Arthropoda	Insecta	Hymenoptera	Braconidae	Cheloninae			21-Jul-2007	23 km E Churchill, Ramsay Creek		58.731	-93.78	10
CBRAB	ASWAX253-08	07PROBE-22687	JX830729	657	0	2	1	Biodiversity Institute of Ontario	Arthropoda	Insecta	Hymenoptera	Braconidae				21-Jul-2007	23 km E Churchill, Ramsay Creek		58.731	-93.78	10
CBRAB	ASWAX259-08	07PROBE-22693	JX832501	657	0	2	1	Biodiversity Institute of Ontario	Arthropoda	Insecta	Hymenoptera	Braconidae	Orgilinae			21-Jul-2007	23 km E Churchill, Ramsay Creek		58.731	-93.78	10
CBRAB	ASWAX268-08	07PROBE-22702	JX828589	654	0	2	1	Biodiversity Institute of Ontario	Arthropoda	Insecta	Hymenoptera	Braconidae	Orgilinae			21-Jul-2007	23 km E Churchill, Ramsay Creek		58.731	-93.78	10
CBRAB	ASWAX274-08	07PROBE-22708	JX831521	654	0	2	1	Biodiversity Institute of Ontario	Arthropoda	Insecta	Hymenoptera	Braconidae	Ichneutinae			26-Jun-2007	10 km ESE Churchill, Launch Road near A-frame		58.755	-93.998
CBRAB	ASWAX275-08	07PROBE-22709	JX828497	629	3	2	1	Biodiversity Institute of Ontario	Arthropoda	Insecta	Hymenoptera	Braconidae	Ichneutinae	Ichneutes		26-Jun-2007	10 km ESE Churchill, Launch Road near A-frame		58.755	-93.998
CBRAB	ASWAX276-08	07PROBE-22710	JX830646	654	0	2	1	Biodiversity Institute of Ontario	Arthropoda	Insecta	Hymenoptera	Braconidae	Meteorinae	Meteorus		26-Jun-2007	10 km ESE Churchill, Launch Road near A-frame		58.755	-93.998
CBRAB	ASWAX279-08	07PROBE-22713	JX831485	650	0	2	1	Biodiversity Institute of Ontario	Arthropoda	Insecta	Hymenoptera	Braconidae	Orgilinae	Orgilus		26-Jun-2007	10 km ESE Churchill, Launch Road near A-frame		58.755	-93.998
CBRAB	ASWAX280-08	07PROBE-22714	JX830429	631	0	2	1	Biodiversity Institute of Ontario	Arthropoda	Insecta	Hymenoptera	Braconidae	Meteorinae	Meteorus		26-Jun-2007	10 km ESE Churchill, Launch Road near A-frame		58.755	-93.998
CBRAB	ASWAX340-08	07PROBE-22774	JX829019	657	0	2	1	Biodiversity Institute of Ontario	Arthropoda	Insecta	Hymenoptera	Braconidae	Orgilinae			27-Jul-2007	14 km E Churchill, Golf Balls	1.8 km SE	58.752	-93.91
CBRAB	ASWAX345-08	07PROBE-22779	JX832876	657	0	2	1	Biodiversity Institute of Ontario	Arthropoda	Insecta	Hymenoptera	Braconidae	Meteorinae	Meteorus		27-Jul-2007	14 km E Churchill, Golf Balls	1.8 km SE	58.752	-93.91
CBRAB	ASWAX357-08	07PROBE-22791	JX832012	657	0	2	1	Biodiversity Institute of Ontario	Arthropoda	Insecta	Hymenoptera	Braconidae	Alysiinae			30-Jun-2007	10 km ESE Churchill, Launch Road near A-frame		58.755	-93.998
CBRAB	ASWAX360-08	07PROBE-22794	JX828462	657	0	2	1	Biodiversity Institute of Ontario	Arthropoda	Insecta	Hymenoptera	Braconidae				30-Jun-2007	10 km ESE Churchill, Launch Road near A-frame		58.755	-93.998
CBRAB	ASWAX363-08	07PROBE-22797	JX829524	657	0	2	1	Biodiversity Institute of Ontario	Arthropoda	Insecta	Hymenoptera	Braconidae	Orgilinae			30-Jun-2007	10 km ESE Churchill, Launch Road near A-frame		58.755	-93.998
CBRAB	ASWAX372-08	07PROBE-22806	JX830954	575	0	1	1	Biodiversity Institute of Ontario	Arthropoda	Insecta	Hymenoptera	Braconidae	Alysiinae	Alysia		30-Jun-2007	10 km ESE Churchill, Launch Road near A-frame		58.755	-93.998
CBRAB	ASWAX407-08	07PROBE-22841	JX829446	657	0	2	1	Biodiversity Institute of Ontario	Arthropoda	Insecta	Hymenoptera	Braconidae	Meteorinae	Meteorus		17-Jul-2007	23 km E Churchill, Ramsay Creek		58.731	-93.78	10
CBRAB	ASWAX408-08	07PROBE-22842	JX830607	632	1	1	1	Biodiversity Institute of Ontario	Arthropoda	Insecta	Hymenoptera	Braconidae	Rogadinae	Aleiodes		17-Jul-2007	23 km E Churchill, Ramsay Creek		58.731	-93.78	10
CBRAB	ASWAX427-08	07PROBE-22861	JX829672	657	0	2	1	Biodiversity Institute of Ontario	Arthropoda	Insecta	Hymenoptera	Braconidae	Orgilinae			17-Jul-2007	23 km E Churchill, Ramsay Creek		58.731	-93.78	10
CBRAB	ASWAX455-08	07PROBE-22889	JX830810	657	0	2	1	Biodiversity Institute of Ontario	Arthropoda	Insecta	Hymenoptera	Braconidae				17-Jul-2007	23 km E Churchill, Ramsay Creek		58.731	-93.78	10
CBRAB	ASWAX464-08	07PROBE-22898	JX833421	657	1	1	1	Biodiversity Institute of Ontario	Arthropoda	Insecta	Hymenoptera	Braconidae	Braconinae			26-Jul-2007	14 km E Churchill, Golf Balls	1.8 km SE	58.752	-93.91
CBRAB	ASWAX466-08	07PROBE-22900	HQ551450	578	0	2	1	Biodiversity Institute of Ontario	Arthropoda	Insecta	Hymenoptera	Braconidae	Alysiinae	Alysia		26-Jul-2007	14 km E Churchill, Golf Balls	1.8 km SE	58.752	-93.91
CBRAB	ASWAX496-08	07PROBE-22930	JX832473	657	0	0	1	Biodiversity Institute of Ontario	Arthropoda	Insecta	Hymenoptera	Braconidae	Rogadinae			08-Jul-2007	10 km ESE Churchill, Launch Road near A-frame		58.755	-93.998
CBRAB	ASWAX565-08	07PROBE-22999	JX829405	631	0	1	1	Biodiversity Institute of Ontario	Arthropoda	Insecta	Hymenoptera	Braconidae	Orgilinae	Orgilus		08-Aug-2007	10 km ESE Churchill, Launch Road near A-frame		58.755	-93.998
CBRAB	ASWAX580-08	07PROBE-23014	JX829885	657	0	2	1	Biodiversity Institute of Ontario	Arthropoda	Insecta	Hymenoptera	Braconidae	Rogadinae	Aleiodes		08-Aug-2007	10 km ESE Churchill, Launch Road near A-frame		58.755	-93.998
CBRAB	ASWAX620-08	07PROBE-23054	JX828607	657	1	2	1	Biodiversity Institute of Ontario	Arthropoda	Insecta	Hymenoptera	Braconidae	Rogadinae			23-Jun-2007	26 km SE Churchill, Twin Lakes burn site		58.619	-93.828
CBRAB	ASWAX622-08	07PROBE-23056	JX830541	614	0	2	1	Biodiversity Institute of Ontario	Arthropoda	Insecta	Hymenoptera	Braconidae	Rogadinae			23-Jun-2007	26 km SE Churchill, Twin Lakes burn site		58.619	-93.828
CBRAB	ASWAX624-08	07PROBE-23058	JX830072	611	0	1	1	Biodiversity Institute of Ontario	Arthropoda	Insecta	Hymenoptera	Braconidae	Ichneutinae			23-Jun-2007	26 km SE Churchill, Twin Lakes burn site		58.619	-93.828
CBRAB	ASWAX629-08	07PROBE-23063	JX832184	628	0	1	1	Biodiversity Institute of Ontario	Arthropoda	Insecta	Hymenoptera	Braconidae	Alysiinae	Alysia	Alysia jft01	14-Jul-2007	16 km SW Churchill, Churchill River Pump House	Goose Creek Rd., Pump House	58.626	-94.23
CBRAB	ASWAX636-08	07PROBE-23070	JX831422	631	0	2	1	Biodiversity Institute of Ontario	Arthropoda	Insecta	Hymenoptera	Braconidae	Braconinae			14-Jul-2007	16 km SW Churchill, Churchill River Pump House	Goose Creek Rd., Pump House	58.626	-94.23
CBRAB	ASWAX637-08	07PROBE-23071	JX829300	614	0	1	1	Biodiversity Institute of Ontario	Arthropoda	Insecta	Hymenoptera	Braconidae	Alysiinae			14-Jul-2007	16 km SW Churchill, Churchill River Pump House	Goose Creek Rd., Pump House	58.626	-94.23
CBRAB	ASWAX642-08	07PROBE-23076	JX828519	650	2	2	1	Biodiversity Institute of Ontario	Arthropoda	Insecta	Hymenoptera	Braconidae	Alysiinae			14-Jul-2007	16 km SW Churchill, Churchill River Pump House	Goose Creek Rd., Pump House	58.626	-94.23
CBRAB	ASWAX662-08	07PROBE-23096	JX830506	657	3	2	1	Biodiversity Institute of Ontario	Arthropoda	Insecta	Hymenoptera	Braconidae	Agathidinae			14-Jun-2007	16 km SW Churchill, Churchill River Pump House	Goose Creek Rd., Pump House	58.626	-94.23
CBRAB	ASWAX663-08	07PROBE-23097	JX832572	657	3	2	1	Biodiversity Institute of Ontario	Arthropoda	Insecta	Hymenoptera	Braconidae	Agathidinae			14-Jun-2007	16 km SW Churchill, Churchill River Pump House	Goose Creek Rd., Pump House	58.626	-94.23
CBRAB	ASWAX671-08	07PROBE-23105	HQ551455	614	0	3	0	Biodiversity Institute of Ontario	Arthropoda	Insecta	Hymenoptera	Braconidae	Alysiinae			25-Aug-2007	11 km S Churchill, Goose Creek	Road and Cottage Road	58.677	-94.145
CBRAB	ASWAX673-08	07PROBE-23107	JX833146	657	0	2	1	Biodiversity Institute of Ontario	Arthropoda	Insecta	Hymenoptera	Braconidae	Meteorinae	Meteorus		25-Aug-2007	11 km S Churchill, Goose Creek	Road and Cottage Road	58.677	-94.145
CBRAB	ASWAX695-08	07PROBE-23129	JX829323	657	0	2	1	Biodiversity Institute of Ontario	Arthropoda	Insecta	Hymenoptera	Braconidae	Orgilinae			21-Jun-2007	26 km SE Churchill, Twin Lakes		58.632	-93.788
CBRAB	ASWAX740-08	07PROBE-23174	JX829682	657	3	2	1	Biodiversity Institute of Ontario	Arthropoda	Insecta	Hymenoptera	Braconidae	Alysiinae	Alysia	Alysia jft01	17-Jul-2007	10 km ESE Churchill, Launch Road near A-frame		58.755	-93.998
CBRAB	ASWAX837-08	07PROBE-23271	JX832442	655	0	2	1	Biodiversity Institute of Ontario	Arthropoda	Insecta	Hymenoptera	Braconidae	Hormiinae	Shawiana		10-Aug-2007	16 km SW Churchill, Churchill River Pump House	Goose Creek Rd., Pump House	58.626	-94.23
CBRAB	ASWAX838-08	07PROBE-23272	JX832964	657	0	2	1	Biodiversity Institute of Ontario	Arthropoda	Insecta	Hymenoptera	Braconidae	Hormiinae	Shawiana		10-Aug-2007	16 km SW Churchill, Churchill River Pump House	Goose Creek Rd., Pump House	58.626	-94.23
CBRAB	ASWAX839-08	07PROBE-23273	JX830998	657	1	2	1	Biodiversity Institute of Ontario	Arthropoda	Insecta	Hymenoptera	Braconidae	Braconinae			10-Aug-2007	16 km SW Churchill, Churchill River Pump House	Goose Creek Rd., Pump House	58.626	-94.23
CBRAB	ASWAX840-08	07PROBE-23274	JX830348	652	0	2	1	Biodiversity Institute of Ontario	Arthropoda	Insecta	Hymenoptera	Braconidae	Hormiinae	Shawiana		10-Aug-2007	16 km SW Churchill, Churchill River Pump House	Goose Creek Rd., Pump House	58.626	-94.23
CBRAB	ASWAX841-08	07PROBE-23275	HM882577	610	0	2	1	Biodiversity Institute of Ontario	Arthropoda	Insecta	Hymenoptera	Braconidae	Hormiinae	Shawiana		10-Aug-2007	16 km SW Churchill, Churchill River Pump House	Goose Creek Rd., Pump House	58.626	-94.23
CBRAB	ASWAX842-08	07PROBE-23276	JX829641	657	0	2	1	Biodiversity Institute of Ontario	Arthropoda	Insecta	Hymenoptera	Braconidae	Hormiinae	Shawiana		10-Aug-2007	16 km SW Churchill, Churchill River Pump House	Goose Creek Rd., Pump House	58.626	-94.23
CBRAB	ASWAX843-08	07PROBE-23277	JX832771	657	1	2	1	Biodiversity Institute of Ontario	Arthropoda	Insecta	Hymenoptera	Braconidae	Hormiinae	Shawiana		10-Aug-2007	16 km SW Churchill, Churchill River Pump House	Goose Creek Rd., Pump House	58.626	-94.23
CBRAB	ASWAX844-08	07PROBE-23278	JX832796	629	0	1	1	Biodiversity Institute of Ontario	Arthropoda	Insecta	Hymenoptera	Braconidae	Alysiinae			10-Aug-2007	16 km SW Churchill, Churchill River Pump House	Goose Creek Rd., Pump House	58.626	-94.23
CBRAB	ASWAX845-08	07PROBE-23279	JX831076	657	0	2	1	Biodiversity Institute of Ontario	Arthropoda	Insecta	Hymenoptera	Braconidae	Alysiinae	Dinotrema		10-Aug-2007	16 km SW Churchill, Churchill River Pump House	Goose Creek Rd., Pump House	58.626	-94.23
CBRAB	ASWAX846-08	07PROBE-23280	JX832889	645	0	2	1	Biodiversity Institute of Ontario	Arthropoda	Insecta	Hymenoptera	Braconidae				10-Aug-2007	16 km SW Churchill, Churchill River Pump House	Goose Creek Rd., Pump House	58.626	-94.23
CBRAB	ASWAX847-08	07PROBE-23281	JX831828	657	0	2	1	Biodiversity Institute of Ontario	Arthropoda	Insecta	Hymenoptera	Braconidae	Braconinae			10-Aug-2007	16 km SW Churchill, Churchill River Pump House	Goose Creek Rd., Pump House	58.626	-94.23
CBRAB	ASWAX848-08	07PROBE-23282	JX829181	640	0	2	1	Biodiversity Institute of Ontario	Arthropoda	Insecta	Hymenoptera	Braconidae	Hormiinae	Shawiana		10-Aug-2007	16 km SW Churchill, Churchill River Pump House	Goose Creek Rd., Pump House	58.626	-94.23
CBRAB	ASWAX849-08	07PROBE-23283	JX832172	657	0	2	1	Biodiversity Institute of Ontario	Arthropoda	Insecta	Hymenoptera	Braconidae	Aphidiinae			10-Aug-2007	16 km SW Churchill, Churchill River Pump House	Goose Creek Rd., Pump House	58.626	-94.23
CBRAB	ASWAX850-08	07PROBE-23284	JX833065	657	0	2	1	Biodiversity Institute of Ontario	Arthropoda	Insecta	Hymenoptera	Braconidae	Hormiinae	Shawiana		10-Aug-2007	16 km SW Churchill, Churchill River Pump House	Goose Creek Rd., Pump House	58.626	-94.23
CBRAB	ASWAX852-08	07PROBE-23286	JX833383	655	0	2	1	Biodiversity Institute of Ontario	Arthropoda	Insecta	Hymenoptera	Braconidae	Aphidiinae			10-Aug-2007	16 km SW Churchill, Churchill River Pump House	Goose Creek Rd., Pump House	58.626	-94.23
CBRAB	ASWAX853-08	07PROBE-23287	JX830818	657	0	2	1	Biodiversity Institute of Ontario	Arthropoda	Insecta	Hymenoptera	Braconidae	Alysiinae	Dinotrema		10-Aug-2007	16 km SW Churchill, Churchill River Pump House	Goose Creek Rd., Pump House	58.626	-94.23
CBRAB	ASWAX854-08	07PROBE-23288	JX832960	657	0	2	1	Biodiversity Institute of Ontario	Arthropoda	Insecta	Hymenoptera	Braconidae	Hormiinae	Shawiana		10-Aug-2007	16 km SW Churchill, Churchill River Pump House	Goose Creek Rd., Pump House	58.626	-94.23
CBRAB	ASWAX855-08	07PROBE-23289	HM882578	600	0	2	1	Biodiversity Institute of Ontario	Arthropoda	Insecta	Hymenoptera	Braconidae	Hormiinae	Shawiana		10-Aug-2007	16 km SW Churchill, Churchill River Pump House	Goose Creek Rd., Pump House	58.626	-94.23
CBRAB	ASWAX856-08	07PROBE-23290	JX831799	657	0	2	1	Biodiversity Institute of Ontario	Arthropoda	Insecta	Hymenoptera	Braconidae	Meteorinae			10-Aug-2007	16 km SW Churchill, Churchill River Pump House	Goose Creek Rd., Pump House	58.626	-94.23
CBRAB	ASWAX857-08	07PROBE-23291	JX831381	657	0	2	1	Biodiversity Institute of Ontario	Arthropoda	Insecta	Hymenoptera	Braconidae	Aphidiinae			10-Aug-2007	16 km SW Churchill, Churchill River Pump House	Goose Creek Rd., Pump House	58.626	-94.23
CBRAB	ASWAX858-08	07PROBE-23292	JX830300	657	0	2	1	Biodiversity Institute of Ontario	Arthropoda	Insecta	Hymenoptera	Braconidae	Alysiinae			10-Aug-2007	16 km SW Churchill, Churchill River Pump House	Goose Creek Rd., Pump House	58.626	-94.23
CBRAB	ASWAX859-08	07PROBE-23293	JX833067	657	0	2	1	Biodiversity Institute of Ontario	Arthropoda	Insecta	Hymenoptera	Braconidae	Alysiinae			10-Aug-2007	16 km SW Churchill, Churchill River Pump House	Goose Creek Rd., Pump House	58.626	-94.23
CBRAB	ASWAX860-08	07PROBE-23294	JX832947	630	1	2	1	Biodiversity Institute of Ontario	Arthropoda	Insecta	Hymenoptera	Braconidae	Alysiinae			10-Aug-2007	16 km SW Churchill, Churchill River Pump House	Goose Creek Rd., Pump House	58.626	-94.23
CBRAB	ASWAX861-08	07PROBE-23295	JX828923	623	0	2	1	Biodiversity Institute of Ontario	Arthropoda	Insecta	Hymenoptera	Braconidae	Alysiinae			10-Aug-2007	16 km SW Churchill, Churchill River Pump House	Goose Creek Rd., Pump House	58.626	-94.23
CBRAB	ASWAX862-08	07PROBE-23296	JX831441	634	0	2	1	Biodiversity Institute of Ontario	Arthropoda	Insecta	Hymenoptera	Braconidae	Hormiinae	Shawiana		10-Aug-2007	16 km SW Churchill, Churchill River Pump House	Goose Creek Rd., Pump House	58.626	-94.23
CBRAB	ASWAX863-08	07PROBE-23297	JX831667	307	0	1	1	Biodiversity Institute of Ontario	Arthropoda	Insecta	Hymenoptera	Braconidae	Alysiinae			10-Aug-2007	16 km SW Churchill, Churchill River Pump House	Goose Creek Rd., Pump House	58.626	-94.23
CBRAB	ASWAX864-08	07PROBE-23298	JX832954	657	0	1	1	Biodiversity Institute of Ontario	Arthropoda	Insecta	Hymenoptera	Braconidae	Alysiinae			10-Aug-2007	16 km SW Churchill, Churchill River Pump House	Goose Creek Rd., Pump House	58.626	-94.23
CBRAB	ASWAX865-08	07PROBE-23299	JX829433	657	0	2	1	Biodiversity Institute of Ontario	Arthropoda	Insecta	Hymenoptera	Braconidae	Hormiinae	Shawiana		10-Aug-2007	16 km SW Churchill, Churchill River Pump House	Goose Creek Rd., Pump House	58.626	-94.23
CBRAB	ASWAX866-08	07PROBE-23300	JX832279	657	0	2	1	Biodiversity Institute of Ontario	Arthropoda	Insecta	Hymenoptera	Braconidae	Alysiinae			10-Aug-2007	16 km SW Churchill, Churchill River Pump House	Goose Creek Rd., Pump House	58.626	-94.23
CBRAB	ASWAX867-08	07PROBE-23301	JX829667	606	0	1	1	Biodiversity Institute of Ontario	Arthropoda	Insecta	Hymenoptera	Braconidae	Alysiinae			10-Aug-2007	16 km SW Churchill, Churchill River Pump House	Goose Creek Rd., Pump House	58.626	-94.23
CBRAB	ASWAX868-08	07PROBE-23302	JX831997	657	0	2	1	Biodiversity Institute of Ontario	Arthropoda	Insecta	Hymenoptera	Braconidae	Alysiinae			10-Aug-2007	16 km SW Churchill, Churchill River Pump House	Goose Creek Rd., Pump House	58.626	-94.23
CBRAB	ASWAX869-08	07PROBE-23303	JX830755	295	0	2	1	Biodiversity Institute of Ontario	Arthropoda	Insecta	Hymenoptera	Braconidae				10-Aug-2007	16 km SW Churchill, Churchill River Pump House	Goose Creek Rd., Pump House	58.626	-94.23
CBRAB	ASWAX870-08	07PROBE-23304	JX830970	657	0	2	1	Biodiversity Institute of Ontario	Arthropoda	Insecta	Hymenoptera	Braconidae	Alysiinae			10-Aug-2007	16 km SW Churchill, Churchill River Pump House	Goose Creek Rd., Pump House	58.626	-94.23
CBRAB	ASWAX871-08	07PROBE-23305	JX833124	657	0	2	1	Biodiversity Institute of Ontario	Arthropoda	Insecta	Hymenoptera	Braconidae	Alysiinae	Dinotrema		10-Aug-2007	16 km SW Churchill, Churchill River Pump House	Goose Creek Rd., Pump House	58.626	-94.23
CBRAB	ASWAX872-08	07PROBE-23306	JX833081	657	0	2	1	Biodiversity Institute of Ontario	Arthropoda	Insecta	Hymenoptera	Braconidae	Alysiinae			10-Aug-2007	16 km SW Churchill, Churchill River Pump House	Goose Creek Rd., Pump House	58.626	-94.23
CBRAB	ASWAX873-08	07PROBE-23307	JX831089	629	0	2	1	Biodiversity Institute of Ontario	Arthropoda	Insecta	Hymenoptera	Braconidae	Aphidiinae			10-Aug-2007	16 km SW Churchill, Churchill River Pump House	Goose Creek Rd., Pump House	58.626	-94.23
CBRAB	ASWAX874-08	07PROBE-23308	JX828879	657	0	2	1	Biodiversity Institute of Ontario	Arthropoda	Insecta	Hymenoptera	Braconidae	Alysiinae			10-Aug-2007	16 km SW Churchill, Churchill River Pump House	Goose Creek Rd., Pump House	58.626	-94.23
CBRAB	ASWAX875-08	07PROBE-23309	JX829860	629	0	1	1	Biodiversity Institute of Ontario	Arthropoda	Insecta	Hymenoptera	Braconidae	Alysiinae			10-Aug-2007	16 km SW Churchill, Churchill River Pump House	Goose Creek Rd., Pump House	58.626	-94.23
CBRAB	ASWAX876-08	07PROBE-23310	JX829208	631	0	2	1	Biodiversity Institute of Ontario	Arthropoda	Insecta	Hymenoptera	Braconidae	Alysiinae			10-Aug-2007	16 km SW Churchill, Churchill River Pump House	Goose Creek Rd., Pump House	58.626	-94.23
CBRAB	ASWAX877-08	07PROBE-23311	JX831230	634	1	2	1	Biodiversity Institute of Ontario	Arthropoda	Insecta	Hymenoptera	Braconidae	Braconinae			10-Aug-2007	16 km SW Churchill, Churchill River Pump House	Goose Creek Rd., Pump House	58.626	-94.23
CBRAB	ASWAX878-08	07PROBE-23312	JX830824	364	0	2	1	Biodiversity Institute of Ontario	Arthropoda	Insecta	Hymenoptera	Braconidae	Alysiinae			10-Aug-2007	16 km SW Churchill, Churchill River Pump House	Goose Creek Rd., Pump House	58.626	-94.23
CBRAB	ASWAX879-08	07PROBE-23313	JX830765	657	0	2	1	Biodiversity Institute of Ontario	Arthropoda	Insecta	Hymenoptera	Braconidae	Hormiinae	Shawiana		10-Aug-2007	16 km SW Churchill, Churchill River Pump House	Goose Creek Rd., Pump House	58.626	-94.23
CBRAB	ASWAX880-08	07PROBE-23314	JX832916	657	0	2	1	Biodiversity Institute of Ontario	Arthropoda	Insecta	Hymenoptera	Braconidae	Alysiinae			10-Aug-2007	16 km SW Churchill, Churchill River Pump House	Goose Creek Rd., Pump House	58.626	-94.23
CBRAB	ASWAX881-08	07PROBE-23315	JX831472	653	0	2	1	Biodiversity Institute of Ontario	Arthropoda	Insecta	Hymenoptera	Braconidae	Alysiinae			10-Aug-2007	16 km SW Churchill, Churchill River Pump House	Goose Creek Rd., Pump House	58.626	-94.23
CBRAB	ASWAX882-08	07PROBE-23316	JX830331	657	0	2	1	Biodiversity Institute of Ontario	Arthropoda	Insecta	Hymenoptera	Braconidae	Hormiinae	Shawiana		10-Aug-2007	16 km SW Churchill, Churchill River Pump House	Goose Creek Rd., Pump House	58.626	-94.23
CBRAB	ASWAX883-08	07PROBE-23317	JX829948	631	0	2	1	Biodiversity Institute of Ontario	Arthropoda	Insecta	Hymenoptera	Braconidae	Hormiinae	Shawiana		10-Aug-2007	16 km SW Churchill, Churchill River Pump House	Goose Creek Rd., Pump House	58.626	-94.23
CBRAB	ASWAX884-08	07PROBE-23318	JX830396	635	0	2	1	Biodiversity Institute of Ontario	Arthropoda	Insecta	Hymenoptera	Braconidae	Braconinae			10-Aug-2007	16 km SW Churchill, Churchill River Pump House	Goose Creek Rd., Pump House	58.626	-94.23
CBRAB	ASWAX885-08	07PROBE-23319	JX830899	657	0	2	1	Biodiversity Institute of Ontario	Arthropoda	Insecta	Hymenoptera	Braconidae	Hormiinae	Shawiana		10-Aug-2007	16 km SW Churchill, Churchill River Pump House	Goose Creek Rd., Pump House	58.626	-94.23
CBRAB	ASWAX886-08	07PROBE-23320	JX830930	657	0	2	1	Biodiversity Institute of Ontario	Arthropoda	Insecta	Hymenoptera	Braconidae	Aphidiinae			17-Jul-2007	26 km SE Churchill, Twin Lakes		58.632	-93.788
CBRAB	ASWAX895-08	07PROBE-23329	HM879930	607	0	2	1	Biodiversity Institute of Ontario	Arthropoda	Insecta	Hymenoptera	Braconidae	Cheloninae			17-Jul-2007	26 km SE Churchill, Twin Lakes		58.632	-93.788
CBRAB	ASWAX896-08	07PROBE-23330	JX831901	657	0	2	1	Biodiversity Institute of Ontario	Arthropoda	Insecta	Hymenoptera	Braconidae	Orgilinae	Orgilus		17-Jul-2007	26 km SE Churchill, Twin Lakes		58.632	-93.788
CBRAB	ASWAX897-08	07PROBE-23331	JX833269	657	0	2	1	Biodiversity Institute of Ontario	Arthropoda	Insecta	Hymenoptera	Braconidae	Cheloninae			17-Jul-2007	26 km SE Churchill, Twin Lakes		58.632	-93.788
CBRAB	ASWAX898-08	07PROBE-23332	JX829737	614	0	2	1	Biodiversity Institute of Ontario	Arthropoda	Insecta	Hymenoptera	Braconidae	Cheloninae			17-Jul-2007	26 km SE Churchill, Twin Lakes		58.632	-93.788
CBRAB	ASWAX899-08	07PROBE-23333	JX833415	657	0	2	1	Biodiversity Institute of Ontario	Arthropoda	Insecta	Hymenoptera	Braconidae	Orgilinae	Orgilus		17-Jul-2007	26 km SE Churchill, Twin Lakes		58.632	-93.788
CBRAB	ASWAX900-08	07PROBE-23334	JX833477	649	0	2	1	Biodiversity Institute of Ontario	Arthropoda	Insecta	Hymenoptera	Braconidae	Alysiinae			17-Jul-2007	26 km SE Churchill, Twin Lakes		58.632	-93.788
CBRAB	ASWAX901-08	07PROBE-23335	JX828635	593	9	1	1	Biodiversity Institute of Ontario	Arthropoda	Insecta	Hymenoptera	Braconidae	Cheloninae			17-Jul-2007	26 km SE Churchill, Twin Lakes		58.632	-93.788
CBRAB	ASWAX902-08	07PROBE-23336	JX829037	657	0	1	1	Biodiversity Institute of Ontario	Arthropoda	Insecta	Hymenoptera	Braconidae	Orgilinae	Orgilus		17-Jul-2007	26 km SE Churchill, Twin Lakes		58.632	-93.788
CBRAB	ASWAX903-08	07PROBE-23337	JX831942	657	0	2	1	Biodiversity Institute of Ontario	Arthropoda	Insecta	Hymenoptera	Braconidae	Orgilinae			17-Jul-2007	26 km SE Churchill, Twin Lakes		58.632	-93.788
CBRAB	ASWAX904-08	07PROBE-23338	JX829981	394	0	2	1	Biodiversity Institute of Ontario	Arthropoda	Insecta	Hymenoptera	Braconidae	Cheloninae			17-Jul-2007	26 km SE Churchill, Twin Lakes		58.632	-93.788
CBRAB	ASWAX905-08	07PROBE-23339	JX829073	657	0	2	1	Biodiversity Institute of Ontario	Arthropoda	Insecta	Hymenoptera	Braconidae	Orgilinae	Orgilus		17-Jul-2007	26 km SE Churchill, Twin Lakes		58.632	-93.788
CBRAB	ASWAX906-08	07PROBE-23340	JX828778	657	0	2	1	Biodiversity Institute of Ontario	Arthropoda	Insecta	Hymenoptera	Braconidae				17-Jul-2007	26 km SE Churchill, Twin Lakes		58.632	-93.788
CBRAB	ASWAX907-08	07PROBE-23341	JX831106	396	0	2	1	Biodiversity Institute of Ontario	Arthropoda	Insecta	Hymenoptera	Braconidae	Cheloninae			17-Jul-2007	26 km SE Churchill, Twin Lakes		58.632	-93.788
CBRAB	ASWAX908-08	07PROBE-23342	HM879931	605	1	2	1	Biodiversity Institute of Ontario	Arthropoda	Insecta	Hymenoptera	Braconidae	Cheloninae			17-Jul-2007	26 km SE Churchill, Twin Lakes		58.632	-93.788
CBRAB	ASWAX909-08	07PROBE-23343	JX830917	602	6	1	1	Biodiversity Institute of Ontario	Arthropoda	Insecta	Hymenoptera	Braconidae	Cheloninae			17-Jul-2007	26 km SE Churchill, Twin Lakes		58.632	-93.788
CBRAB	ASWAX910-08	07PROBE-23344	JX833114	654	0	2	1	Biodiversity Institute of Ontario	Arthropoda	Insecta	Hymenoptera	Braconidae	Orgilinae	Orgilus		17-Jul-2007	26 km SE Churchill, Twin Lakes		58.632	-93.788
CBRAB	ASWAX911-08	07PROBE-23345	JX828453	657	0	2	1	Biodiversity Institute of Ontario	Arthropoda	Insecta	Hymenoptera	Braconidae	Orgilinae	Orgilus		17-Jul-2007	26 km SE Churchill, Twin Lakes		58.632	-93.788
CBRAB	ASWAX912-08	07PROBE-23346	HM879932	609	1	2	1	Biodiversity Institute of Ontario	Arthropoda	Insecta	Hymenoptera	Braconidae	Cheloninae			17-Jul-2007	26 km SE Churchill, Twin Lakes		58.632	-93.788
CBRAB	ASWAX913-08	07PROBE-23347	JX831403	657	0	2	1	Biodiversity Institute of Ontario	Arthropoda	Insecta	Hymenoptera	Braconidae	Cheloninae			17-Jul-2007	26 km SE Churchill, Twin Lakes		58.632	-93.788
CBRAB	ASWAX914-08	07PROBE-23348	JX831530	657	0	2	1	Biodiversity Institute of Ontario	Arthropoda	Insecta	Hymenoptera	Braconidae	Orgilinae	Orgilus		17-Jul-2007	26 km SE Churchill, Twin Lakes		58.632	-93.788
CBRAB	ASWAX915-08	07PROBE-23349	JX829108	396	0	2	1	Biodiversity Institute of Ontario	Arthropoda	Insecta	Hymenoptera	Braconidae	Cheloninae			17-Jul-2007	26 km SE Churchill, Twin Lakes		58.632	-93.788
CBRAB	ASWAX916-08	07PROBE-23350	JX831566	395	0	2	1	Biodiversity Institute of Ontario	Arthropoda	Insecta	Hymenoptera	Braconidae	Cheloninae			17-Jul-2007	26 km SE Churchill, Twin Lakes		58.632	-93.788
CBRAB	ASWAX917-08	07PROBE-23351	JX832159	657	0	2	1	Biodiversity Institute of Ontario	Arthropoda	Insecta	Hymenoptera	Braconidae	Alysiinae			17-Jul-2007	26 km SE Churchill, Twin Lakes		58.632	-93.788
CBRAB	ASWAX918-08	07PROBE-23352	JX829989	396	0	2	1	Biodiversity Institute of Ontario	Arthropoda	Insecta	Hymenoptera	Braconidae	Cheloninae			17-Jul-2007	26 km SE Churchill, Twin Lakes		58.632	-93.788
CBRAB	ASWAX919-08	07PROBE-23353	HM879933	606	1	2	1	Biodiversity Institute of Ontario	Arthropoda	Insecta	Hymenoptera	Braconidae	Cheloninae			17-Jul-2007	26 km SE Churchill, Twin Lakes		58.632	-93.788
CBRAB	ASWAX920-08	07PROBE-23354	JX829578	657	0	1	1	Biodiversity Institute of Ontario	Arthropoda	Insecta	Hymenoptera	Braconidae	Alysiinae	Dinotrema		17-Jul-2007	26 km SE Churchill, Twin Lakes		58.632	-93.788
CBRAB	ASWAX921-08	07PROBE-23355	JX831352	657	0	2	1	Biodiversity Institute of Ontario	Arthropoda	Insecta	Hymenoptera	Braconidae	Alysiinae			17-Jul-2007	26 km SE Churchill, Twin Lakes		58.632	-93.788
CBRAB	ASWAX922-08	07PROBE-23356	JX828905	657	0	2	1	Biodiversity Institute of Ontario	Arthropoda	Insecta	Hymenoptera	Braconidae	Alysiinae	Alysia		17-Jul-2007	26 km SE Churchill, Twin Lakes		58.632	-93.788
CBRAB	ASWAX923-08	07PROBE-23357	JX833563	395	0	2	1	Biodiversity Institute of Ontario	Arthropoda	Insecta	Hymenoptera	Braconidae	Cheloninae			17-Jul-2007	26 km SE Churchill, Twin Lakes		58.632	-93.788
CBRAB	ASWAX924-08	07PROBE-23358	JX833340	656	0	2	1	Biodiversity Institute of Ontario	Arthropoda	Insecta	Hymenoptera	Braconidae	Braconinae			17-Jul-2007	26 km SE Churchill, Twin Lakes		58.632	-93.788
CBRAB	ASWAX925-08	07PROBE-23359	JX830959	629	0	1	1	Biodiversity Institute of Ontario	Arthropoda	Insecta	Hymenoptera	Braconidae	Alysiinae	Alysia	Alysia jft01	17-Jul-2007	26 km SE Churchill, Twin Lakes		58.632	-93.788
CBRAB	ASWAX927-08	07PROBE-23361	JX829362	655	0	2	1	Biodiversity Institute of Ontario	Arthropoda	Insecta	Hymenoptera	Braconidae	Alysiinae			17-Jul-2007	26 km SE Churchill, Twin Lakes		58.632	-93.788
CBRAB	ASWAX928-08	07PROBE-23362	JX829462	657	0	2	1	Biodiversity Institute of Ontario	Arthropoda	Insecta	Hymenoptera	Braconidae	Alysiinae	Dinotrema	Dinotrema jft20	17-Jul-2007	26 km SE Churchill, Twin Lakes		58.632	-93.788
CBRAB	ASWAX929-08	07PROBE-23363	JX828524	657	0	2	1	Biodiversity Institute of Ontario	Arthropoda	Insecta	Hymenoptera	Braconidae	Alysiinae	Alysia	Alysia jft01	17-Jul-2007	26 km SE Churchill, Twin Lakes		58.632	-93.788
CBRAB	ASWAX930-08	07PROBE-23364	JX831755	657	0	2	1	Biodiversity Institute of Ontario	Arthropoda	Insecta	Hymenoptera	Braconidae				17-Jul-2007	26 km SE Churchill, Twin Lakes		58.632	-93.788
CBRAB	ASWAX931-08	07PROBE-23365	JX833074	657	0	2	1	Biodiversity Institute of Ontario	Arthropoda	Insecta	Hymenoptera	Braconidae	Alysiinae	Dinotrema	Dinotrema jft01	17-Jul-2007	26 km SE Churchill, Twin Lakes		58.632	-93.788
CBRAB	ASWAX932-08	07PROBE-23366	JX831800	657	0	2	1	Biodiversity Institute of Ontario	Arthropoda	Insecta	Hymenoptera	Braconidae	Alysiinae	Dinotrema		17-Jul-2007	26 km SE Churchill, Twin Lakes		58.632	-93.788
CBRAB	ASWAX933-08	07PROBE-23367	JX830157	657	0	2	1	Biodiversity Institute of Ontario	Arthropoda	Insecta	Hymenoptera	Braconidae	Alysiinae	Dinotrema	Dinotrema jft01	17-Jul-2007	26 km SE Churchill, Twin Lakes		58.632	-93.788
CBRAB	ASWAX934-08	07PROBE-23368	JX830733	657	0	2	1	Biodiversity Institute of Ontario	Arthropoda	Insecta	Hymenoptera	Braconidae	Alysiinae	Dinotrema		17-Jul-2007	26 km SE Churchill, Twin Lakes		58.632	-93.788
CBRAB	ASWAY035-08	07PROBE-23467	JX829057	657	0	2	1	Biodiversity Institute of Ontario	Arthropoda	Insecta	Hymenoptera	Braconidae	Meteorinae	Meteorus		05-Jul-2007	10 km ESE Churchill, Launch Road near A-frame		58.755	-93.998
CBRAB	ASWAY036-08	07PROBE-23468	JX831629	657	0	2	1	Biodiversity Institute of Ontario	Arthropoda	Insecta	Hymenoptera	Braconidae	Orgilinae	Orgilus		05-Jul-2007	10 km ESE Churchill, Launch Road near A-frame		58.755	-93.998
CBRAB	ASWAY054-08	07PROBE-23486	JX832953	657	2	2	1	Biodiversity Institute of Ontario	Arthropoda	Insecta	Hymenoptera	Braconidae	Alysiinae	Alysia	Alysia jft01	05-Jul-2007	10 km ESE Churchill, Launch Road near A-frame		58.755	-93.998
CBRAB	ASWAY058-08	07PROBE-23490	JX833147	657	0	2	1	Biodiversity Institute of Ontario	Arthropoda	Insecta	Hymenoptera	Braconidae	Ichneutinae			05-Jul-2007	10 km ESE Churchill, Launch Road near A-frame		58.755	-93.998
CBRAB	ASWAY060-08	07PROBE-23492	JX829013	657	0	2	1	Biodiversity Institute of Ontario	Arthropoda	Insecta	Hymenoptera	Braconidae	Braconinae			05-Jul-2007	10 km ESE Churchill, Launch Road near A-frame		58.755	-93.998
CBRAB	ASWAY062-08	07PROBE-23494	JX833292	657	0	2	1	Biodiversity Institute of Ontario	Arthropoda	Insecta	Hymenoptera	Braconidae	Ichneutinae	Ichneutes		05-Jul-2007	10 km ESE Churchill, Launch Road near A-frame		58.755	-93.998
CBRAB	ASWAY080-08	07PROBE-23512	JX829058	657	0	2	1	Biodiversity Institute of Ontario	Arthropoda	Insecta	Hymenoptera	Braconidae	Meteorinae	Meteorus		05-Jul-2007	10 km ESE Churchill, Launch Road near A-frame		58.755	-93.998
CBRAB	ASWAY082-08	07PROBE-23514	JX831364	657	0	2	1	Biodiversity Institute of Ontario	Arthropoda	Insecta	Hymenoptera	Braconidae	Alysiinae			05-Jul-2007	10 km ESE Churchill, Launch Road near A-frame		58.755	-93.998
CBRAB	ASWAY083-08	07PROBE-23515	JX832863	657	1	2	1	Biodiversity Institute of Ontario	Arthropoda	Insecta	Hymenoptera	Braconidae	Meteorinae	Meteorus		05-Jul-2007	10 km ESE Churchill, Launch Road near A-frame		58.755	-93.998
CBRAB	ASWAY084-08	07PROBE-23516	JX828932	657	1	2	1	Biodiversity Institute of Ontario	Arthropoda	Insecta	Hymenoptera	Braconidae	Ichneutinae	Ichneutes		05-Jul-2007	10 km ESE Churchill, Launch Road near A-frame		58.755	-93.998
CBRAB	ASWAY224-08	07PROBE-23656	JX831651	657	0	2	1	Biodiversity Institute of Ontario	Arthropoda	Insecta	Hymenoptera	Braconidae				21-Jul-2007	23 km E Churchill, Ramsay Creek		58.731	-93.78	10
CBRAB	ASWAY242-08	07PROBE-23674	JX832559	657	0	2	1	Biodiversity Institute of Ontario	Arthropoda	Insecta	Hymenoptera	Braconidae	Orgilinae			21-Jul-2007	23 km E Churchill, Ramsay Creek		58.731	-93.78	10
CBRAB	ASWAY248-08	07PROBE-23680	JX830569	657	0	2	1	Biodiversity Institute of Ontario	Arthropoda	Insecta	Hymenoptera	Braconidae	Orgilinae	Orgilus		21-Jul-2007	23 km E Churchill, Ramsay Creek		58.731	-93.78	10
CBRAB	ASWAY249-08	07PROBE-23681	JX832754	657	0	2	1	Biodiversity Institute of Ontario	Arthropoda	Insecta	Hymenoptera	Braconidae	Rogadinae	Aleiodes		21-Jul-2007	23 km E Churchill, Ramsay Creek		58.731	-93.78	10
CBRAB	ASWAY251-08	07PROBE-23683	JX832062	657	1	2	1	Biodiversity Institute of Ontario	Arthropoda	Insecta	Hymenoptera	Braconidae	Rogadinae	Aleiodes		21-Jul-2007	23 km E Churchill, Ramsay Creek		58.731	-93.78	10
CBRAB	ASWAY270-08	07PROBE-23702	JX831499	657	0	2	1	Biodiversity Institute of Ontario	Arthropoda	Insecta	Hymenoptera	Braconidae	Rogadinae	Aleiodes		21-Jul-2007	23 km E Churchill, Ramsay Creek		58.731	-93.78	10
CBRAB	ASWAY285-08	07PROBE-23717	JX831716	657	0	2	1	Biodiversity Institute of Ontario	Arthropoda	Insecta	Hymenoptera	Braconidae	Orgilinae			21-Jul-2007	23 km E Churchill, Ramsay Creek		58.731	-93.78	10
CBRAB	ASWAY393-08	07PROBE-23825	JX833306	657	0	2	1	Biodiversity Institute of Ontario	Arthropoda	Insecta	Hymenoptera	Braconidae				07-Aug-2007	26 km SE Churchill, Twin Lakes		58.632	-93.788
CBRAB	ASWAY394-08	07PROBE-23826	JX831996	424	0	2	1	Biodiversity Institute of Ontario	Arthropoda	Insecta	Hymenoptera	Braconidae	Cheloninae			07-Aug-2007	26 km SE Churchill, Twin Lakes		58.632	-93.788
CBRAB	ASWAY396-08	07PROBE-23828	JX832240	657	0	2	1	Biodiversity Institute of Ontario	Arthropoda	Insecta	Hymenoptera	Braconidae	Cheloninae	Chelonus	Chelonus jft01	07-Aug-2007	26 km SE Churchill, Twin Lakes		58.632	-93.788
CBRAB	ASWAY397-08	07PROBE-23829	JX831907	657	0	2	1	Biodiversity Institute of Ontario	Arthropoda	Insecta	Hymenoptera	Braconidae				07-Aug-2007	26 km SE Churchill, Twin Lakes		58.632	-93.788
CBRAB	ASWAY398-08	07PROBE-23830	JX830490	657	0	2	1	Biodiversity Institute of Ontario	Arthropoda	Insecta	Hymenoptera	Braconidae	Cheloninae	Chelonus	Chelonus jft01	07-Aug-2007	26 km SE Churchill, Twin Lakes		58.632	-93.788
CBRAB	ASWAY399-08	07PROBE-23831	JX830013	327	0	2	1	Biodiversity Institute of Ontario	Arthropoda	Insecta	Hymenoptera	Braconidae	Meteorinae	Meteorus		07-Aug-2007	26 km SE Churchill, Twin Lakes		58.632	-93.788
CBRAB	ASWAY400-08	07PROBE-23832	JX831981	657	1	2	1	Biodiversity Institute of Ontario	Arthropoda	Insecta	Hymenoptera	Braconidae	Cheloninae	Chelonus	Chelonus jft01	07-Aug-2007	26 km SE Churchill, Twin Lakes		58.632	-93.788
CBRAB	ASWAY401-08	07PROBE-23833	JX833156	631	0	2	1	Biodiversity Institute of Ontario	Arthropoda	Insecta	Hymenoptera	Braconidae	Meteorinae	Meteorus		07-Aug-2007	26 km SE Churchill, Twin Lakes		58.632	-93.788
CBRAB	ASWAY403-08	07PROBE-23835	JX832951	657	0	2	1	Biodiversity Institute of Ontario	Arthropoda	Insecta	Hymenoptera	Braconidae	Aphidiinae			07-Aug-2007	26 km SE Churchill, Twin Lakes		58.632	-93.788
CBRAB	ASWAY404-08	07PROBE-23836	JX829841	657	0	2	1	Biodiversity Institute of Ontario	Arthropoda	Insecta	Hymenoptera	Braconidae	Cheloninae	Chelonus	Chelonus jft01	07-Aug-2007	26 km SE Churchill, Twin Lakes		58.632	-93.788
CBRAB	ASWAY405-08	07PROBE-23837	JX829916	657	0	2	1	Biodiversity Institute of Ontario	Arthropoda	Insecta	Hymenoptera	Braconidae	Orgilinae			07-Aug-2007	26 km SE Churchill, Twin Lakes		58.632	-93.788
CBRAB	ASWAY406-08	07PROBE-23838	JX829416	657	0	2	1	Biodiversity Institute of Ontario	Arthropoda	Insecta	Hymenoptera	Braconidae	Alysiinae			07-Aug-2007	26 km SE Churchill, Twin Lakes		58.632	-93.788
CBRAB	ASWAY408-08	07PROBE-23840	JX832139	657	0	2	1	Biodiversity Institute of Ontario	Arthropoda	Insecta	Hymenoptera	Braconidae	Cheloninae	Chelonus	Chelonus jft01	07-Aug-2007	26 km SE Churchill, Twin Lakes		58.632	-93.788
CBRAB	ASWAY409-08	07PROBE-23841	JX831028	657	8	2	1	Biodiversity Institute of Ontario	Arthropoda	Insecta	Hymenoptera	Braconidae	Cheloninae			07-Aug-2007	26 km SE Churchill, Twin Lakes		58.632	-93.788
CBRAB	ASWAY410-08	07PROBE-23842	JX830800	657	0	2	1	Biodiversity Institute of Ontario	Arthropoda	Insecta	Hymenoptera	Braconidae	Alysiinae	Dinotrema	Dinotrema jft17	07-Aug-2007	26 km SE Churchill, Twin Lakes		58.632	-93.788
CBRAB	ASWAY411-08	07PROBE-23843	JX831151	657	0	2	1	Biodiversity Institute of Ontario	Arthropoda	Insecta	Hymenoptera	Braconidae				07-Aug-2007	26 km SE Churchill, Twin Lakes		58.632	-93.788
CBRAB	ASWAY412-08	07PROBE-23844	JX829247	657	0	2	1	Biodiversity Institute of Ontario	Arthropoda	Insecta	Hymenoptera	Braconidae	Alysiinae	Dinotrema	Dinotrema jft01	07-Aug-2007	26 km SE Churchill, Twin Lakes		58.632	-93.788
CBRAB	ASWAY414-08	07PROBE-23846	JX829643	657	0	2	1	Biodiversity Institute of Ontario	Arthropoda	Insecta	Hymenoptera	Braconidae				07-Aug-2007	26 km SE Churchill, Twin Lakes		58.632	-93.788
CBRAB	ASWAY416-08	07PROBE-23848	JX829729	657	0	2	1	Biodiversity Institute of Ontario	Arthropoda	Insecta	Hymenoptera	Braconidae				07-Aug-2007	26 km SE Churchill, Twin Lakes		58.632	-93.788
CBRAB	ASWAY417-08	07PROBE-23849	JX832396	657	0	2	1	Biodiversity Institute of Ontario	Arthropoda	Insecta	Hymenoptera	Braconidae				07-Aug-2007	26 km SE Churchill, Twin Lakes		58.632	-93.788
CBRAB	ASWAY418-08	07PROBE-23850	JX830110	657	0	2	1	Biodiversity Institute of Ontario	Arthropoda	Insecta	Hymenoptera	Braconidae				07-Aug-2007	26 km SE Churchill, Twin Lakes		58.632	-93.788
CBRAB	ASWAY419-08	07PROBE-23851	JX829318	657	0	2	1	Biodiversity Institute of Ontario	Arthropoda	Insecta	Hymenoptera	Braconidae	Braconinae			07-Aug-2007	26 km SE Churchill, Twin Lakes		58.632	-93.788
CBRAB	ASWAY420-08	07PROBE-23852	JX829562	657	0	2	1	Biodiversity Institute of Ontario	Arthropoda	Insecta	Hymenoptera	Braconidae				07-Aug-2007	26 km SE Churchill, Twin Lakes		58.632	-93.788
CBRAB	ASWAY421-08	07PROBE-23853	JX832943	652	0	2	1	Biodiversity Institute of Ontario	Arthropoda	Insecta	Hymenoptera	Braconidae	Alysiinae	Dinotrema	Dinotrema jft01	07-Aug-2007	26 km SE Churchill, Twin Lakes		58.632	-93.788
CBRAB	ASWAY422-08	07PROBE-23854	JX831117	657	0	2	1	Biodiversity Institute of Ontario	Arthropoda	Insecta	Hymenoptera	Braconidae	Hormiinae	Shawiana		07-Aug-2007	26 km SE Churchill, Twin Lakes		58.632	-93.788
CBRAB	ASWAY423-08	07PROBE-23855	JX832886	617	0	1	1	Biodiversity Institute of Ontario	Arthropoda	Insecta	Hymenoptera	Braconidae	Cheloninae			07-Aug-2007	26 km SE Churchill, Twin Lakes		58.632	-93.788
CBRAB	ASWAY424-08	07PROBE-23856	JX830740	657	0	2	1	Biodiversity Institute of Ontario	Arthropoda	Insecta	Hymenoptera	Braconidae	Orgilinae			07-Aug-2007	26 km SE Churchill, Twin Lakes		58.632	-93.788
CBRAB	ASWAY425-08	07PROBE-23857	JX831064	657	0	2	1	Biodiversity Institute of Ontario	Arthropoda	Insecta	Hymenoptera	Braconidae	Aphidiinae			07-Aug-2007	26 km SE Churchill, Twin Lakes		58.632	-93.788
CBRAB	ASWAY426-08	07PROBE-23858	JX829759	657	0	2	1	Biodiversity Institute of Ontario	Arthropoda	Insecta	Hymenoptera	Braconidae	Cheloninae			07-Aug-2007	26 km SE Churchill, Twin Lakes		58.632	-93.788
CBRAB	ASWAY428-08	07PROBE-23860	JX832634	657	0	2	1	Biodiversity Institute of Ontario	Arthropoda	Insecta	Hymenoptera	Braconidae				07-Aug-2007	26 km SE Churchill, Twin Lakes		58.632	-93.788
CBRAB	ASWAY429-08	07PROBE-23861	JX828456	657	2	2	1	Biodiversity Institute of Ontario	Arthropoda	Insecta	Hymenoptera	Braconidae				07-Aug-2007	26 km SE Churchill, Twin Lakes		58.632	-93.788
CBRAB	ASWAY432-08	07PROBE-23864	JX830191	657	0	2	1	Biodiversity Institute of Ontario	Arthropoda	Insecta	Hymenoptera	Braconidae	Adeliinae			07-Aug-2007	26 km SE Churchill, Twin Lakes		58.632	-93.788
CBRAB	ASWAY434-08	07PROBE-23866	JX829674	657	0	2	1	Biodiversity Institute of Ontario	Arthropoda	Insecta	Hymenoptera	Braconidae	Braconinae			07-Aug-2007	26 km SE Churchill, Twin Lakes		58.632	-93.788
CBRAB	ASWAY435-08	07PROBE-23867	JX829874	657	0	2	0	Biodiversity Institute of Ontario	Arthropoda	Insecta	Hymenoptera	Braconidae	Alysiinae			07-Aug-2007	26 km SE Churchill, Twin Lakes		58.632	-93.788
CBRAB	ASWAY436-08	07PROBE-23868	JX830751	657	0	2	1	Biodiversity Institute of Ontario	Arthropoda	Insecta	Hymenoptera	Braconidae				07-Aug-2007	26 km SE Churchill, Twin Lakes		58.632	-93.788
CBRAB	ASWAY469-08	07PROBE-23901	JX830320	657	0	2	1	Biodiversity Institute of Ontario	Arthropoda	Insecta	Hymenoptera	Braconidae	Cheloninae			07-Aug-2007	26 km SE Churchill, Twin Lakes		58.632	-93.788
CBRAB	ASWAY470-08	07PROBE-23902	JX831273	657	0	2	1	Biodiversity Institute of Ontario	Arthropoda	Insecta	Hymenoptera	Braconidae				07-Aug-2007	26 km SE Churchill, Twin Lakes		58.632	-93.788
CBRAB	ASWAY474-08	07PROBE-23906	JX829515	609	0	2	1	Biodiversity Institute of Ontario	Arthropoda	Insecta	Hymenoptera	Braconidae				07-Aug-2007	26 km SE Churchill, Twin Lakes		58.632	-93.788
CBRAB	ASWAY475-08	07PROBE-23907	JX831974	657	1	2	1	Biodiversity Institute of Ontario	Arthropoda	Insecta	Hymenoptera	Braconidae				07-Aug-2007	26 km SE Churchill, Twin Lakes		58.632	-93.788
CBRAB	ASWAY476-08	07PROBE-23908	JX830530	657	0	2	1	Biodiversity Institute of Ontario	Arthropoda	Insecta	Hymenoptera	Braconidae	Hormiinae	Shawiana		07-Aug-2007	26 km SE Churchill, Twin Lakes		58.632	-93.788
CBRAB	ASWAY477-08	07PROBE-23909	JX830314	647	0	2	1	Biodiversity Institute of Ontario	Arthropoda	Insecta	Hymenoptera	Braconidae	Doryctinae			07-Aug-2007	26 km SE Churchill, Twin Lakes		58.632	-93.788
CBRAB	ASWAY479-08	07PROBE-23911	JX829301	657	0	2	1	Biodiversity Institute of Ontario	Arthropoda	Insecta	Hymenoptera	Braconidae	Aphidiinae			07-Aug-2007	26 km SE Churchill, Twin Lakes		58.632	-93.788
CBRAB	ASWAY487-08	07PROBE-23919	JX829254	657	0	2	1	Biodiversity Institute of Ontario	Arthropoda	Insecta	Hymenoptera	Braconidae	Alysiinae	Alysia		07-Aug-2007	26 km SE Churchill, Twin Lakes		58.632	-93.788
CBRAB	ASWAY488-08	07PROBE-23920	JX829996	657	0	2	1	Biodiversity Institute of Ontario	Arthropoda	Insecta	Hymenoptera	Braconidae	Ichneutinae			07-Aug-2007	26 km SE Churchill, Twin Lakes		58.632	-93.788
CBRAB	ASWAY489-08	07PROBE-23921	JX833394	657	0	2	1	Biodiversity Institute of Ontario	Arthropoda	Insecta	Hymenoptera	Braconidae	Ichneutinae			07-Aug-2007	26 km SE Churchill, Twin Lakes		58.632	-93.788
CBRAB	ASWAY490-08	07PROBE-23922	JX831029	657	0	2	1	Biodiversity Institute of Ontario	Arthropoda	Insecta	Hymenoptera	Braconidae	Alysiinae	Alysia		07-Aug-2007	26 km SE Churchill, Twin Lakes		58.632	-93.788
CBRAB	ASWAY491-08	07PROBE-23923	JX831555	657	0	2	1	Biodiversity Institute of Ontario	Arthropoda	Insecta	Hymenoptera	Braconidae	Aphidiinae	Praon		07-Aug-2007	26 km SE Churchill, Twin Lakes		58.632	-93.788
CBRAB	ASWAY492-08	07PROBE-23924	JX832253	657	0	2	1	Biodiversity Institute of Ontario	Arthropoda	Insecta	Hymenoptera	Braconidae	Alysiinae	Alysia		07-Aug-2007	26 km SE Churchill, Twin Lakes		58.632	-93.788
CBRAB	ASWAY494-08	07PROBE-23926	JX829809	526	5	1	1	Biodiversity Institute of Ontario	Arthropoda	Insecta	Hymenoptera	Braconidae	Alysiinae	Alysia	Alysia jft01	07-Aug-2007	26 km SE Churchill, Twin Lakes		58.632	-93.788
CBRAB	ASWAY496-08	07PROBE-23928	JX829935	657	0	2	1	Biodiversity Institute of Ontario	Arthropoda	Insecta	Hymenoptera	Braconidae	Braconinae			07-Aug-2007	26 km SE Churchill, Twin Lakes		58.632	-93.788
CBRAB	ASWAY498-08	07PROBE-23930	JX828482	657	0	2	1	Biodiversity Institute of Ontario	Arthropoda	Insecta	Hymenoptera	Braconidae	Alysiinae	Alysia		07-Aug-2007	26 km SE Churchill, Twin Lakes		58.632	-93.788
CBRAB	ASWAY499-08	07PROBE-23931	JX832058	657	0	2	1	Biodiversity Institute of Ontario	Arthropoda	Insecta	Hymenoptera	Braconidae	Alysiinae	Alysia		07-Aug-2007	26 km SE Churchill, Twin Lakes		58.632	-93.788
CBRAB	ASWAY500-08	07PROBE-23932	JX830068	657	0	2	1	Biodiversity Institute of Ontario	Arthropoda	Insecta	Hymenoptera	Braconidae	Ichneutinae			07-Aug-2007	26 km SE Churchill, Twin Lakes		58.632	-93.788
CBRAB	ASWAY501-08	07PROBE-23933	JX830862	657	0	2	1	Biodiversity Institute of Ontario	Arthropoda	Insecta	Hymenoptera	Braconidae	Braconinae			07-Aug-2007	26 km SE Churchill, Twin Lakes		58.632	-93.788
CBRAB	ASWAY503-08	07PROBE-23935	JX831859	657	0	2	1	Biodiversity Institute of Ontario	Arthropoda	Insecta	Hymenoptera	Braconidae	Alysiinae			07-Aug-2007	26 km SE Churchill, Twin Lakes		58.632	-93.788
CBRAB	ASWAY504-08	07PROBE-23936	JX831246	657	0	2	1	Biodiversity Institute of Ontario	Arthropoda	Insecta	Hymenoptera	Braconidae	Alysiinae	Alysia	Alysia jft01	07-Aug-2007	26 km SE Churchill, Twin Lakes		58.632	-93.788
CBRAB	ASWAY505-08	07PROBE-23937	JX829899	657	0	2	1	Biodiversity Institute of Ontario	Arthropoda	Insecta	Hymenoptera	Braconidae	Braconinae			07-Aug-2007	26 km SE Churchill, Twin Lakes		58.632	-93.788
CBRAB	TWHYM028-09	MTHYM-0028	GU675376	658	0	2	1	Canadian National Collection of Insects, Arachnids and Nematodes	Arthropoda	Insecta	Hymenoptera	Braconidae	Adeliinae			21-Jul-2007	23 km E Churchill, Ramsay Creek		58.731	-93.78	10
CBRAC	ASWAY769-09	CNCH0073	HM435487	630	0	2	1	Canadian National Collection of Insects, Arachnids and Nematodes	Arthropoda	Insecta	Hymenoptera	Braconidae	Euphorinae			17-Jul-2008	12 km ESE Churchill, Launch Road	Near Churchill, Launch Rd near A-Frame cabin	58.759	-93.989
CBRAC	ASWAY770-09	CNCH0074	HM435488	658	0	2	1	Canadian National Collection of Insects, Arachnids and Nematodes	Arthropoda	Insecta	Hymenoptera	Braconidae	Alysiinae			17-Jul-2008	23 km E Churchill, Ramsay Creek	Creek	58.731	-93.78
CBRAC	ASWAY771-09	CNCH0075	HM435489	658	0	2	1	Canadian National Collection of Insects, Arachnids and Nematodes	Arthropoda	Insecta	Hymenoptera	Braconidae	Adeliinae			17-Jul-2008	23 km E Churchill, Ramsay Creek	Creek	58.731	-93.78
CBRAC	ASWAY772-09	CNCH0076	HM435490	658	0	2	1	Canadian National Collection of Insects, Arachnids and Nematodes	Arthropoda	Insecta	Hymenoptera	Braconidae				17-Jul-2008	12 km ESE Churchill, Launch Road	Near Churchill, Launch Rd near A-Frame cabin	58.759	-93.989
CBRAC	ASWAY773-09	CNCH0077	HM435491	658	0	2	1	Canadian National Collection of Insects, Arachnids and Nematodes	Arthropoda	Insecta	Hymenoptera	Braconidae	Alysiinae			17-Jul-2008	26 km SE Churchill, Twin Lakes	Twin Lakes Rd.	58.618	-93.811
CBRAC	ASWAY774-09	CNCH0078	HM435492	658	0	2	1	Canadian National Collection of Insects, Arachnids and Nematodes	Arthropoda	Insecta	Hymenoptera	Braconidae	Alysiinae			17-Jul-2008	26 km SE Churchill, Twin Lakes	Twin Lakes Rd.	58.618	-93.811
CBRAC	ASWAY775-09	CNCH0079	HM435493	658	0	2	1	Canadian National Collection of Insects, Arachnids and Nematodes	Arthropoda	Insecta	Hymenoptera	Braconidae	Cheloninae			15-Jul-2008	23 km E Churchill, Ramsay Creek	Creek	58.73	-93.78
CBRAC	ASWAY776-09	CNCH0080	HM435494	658	0	2	1	Canadian National Collection of Insects, Arachnids and Nematodes	Arthropoda	Insecta	Hymenoptera	Braconidae	Orgilinae			15-Jul-2008	23 km E Churchill, Ramsay Creek	Creek	58.73	-93.78
CBRAC	ASWAY777-09	CNCH0081	HM435495	658	0	2	1	Canadian National Collection of Insects, Arachnids and Nematodes	Arthropoda	Insecta	Hymenoptera	Braconidae				17-Jul-2008	4 km SE Churchill, Dene Village		58.734	-94.112
CBRAC	ASWAY778-09	CNCH0082	HM435496	598	1	2	1	Canadian National Collection of Insects, Arachnids and Nematodes	Arthropoda	Insecta	Hymenoptera	Braconidae	Ichneutinae	Ichneutes		15-Jul-2008	23 km E Churchill, Ramsay Creek	Creek	58.73	-93.78
CBRAC	ASWAY779-09	CNCH0083	HM435497	658	0	2	1	Canadian National Collection of Insects, Arachnids and Nematodes	Arthropoda	Insecta	Hymenoptera	Braconidae				17-Jul-2008	4 km SE Churchill, Dene Village		58.734	-94.112
CBRAC	ASWAY780-09	CNCH0084	HM435498	658	0	2	1	Canadian National Collection of Insects, Arachnids and Nematodes	Arthropoda	Insecta	Hymenoptera	Braconidae	Rogadinae			15-Jul-2008	23 km E Churchill, Ramsay Creek	Creek	58.73	-93.78
CBRAC	ASWAY781-09	CNCH0085	HM435499	658	0	2	1	Canadian National Collection of Insects, Arachnids and Nematodes	Arthropoda	Insecta	Hymenoptera	Braconidae	Orgilinae			15-Jul-2008	23 km E Churchill, Ramsay Creek	Creek	58.73	-93.78
CBRAC	ASWAY782-09	CNCH0086	HM435500	658	0	2	1	Canadian National Collection of Insects, Arachnids and Nematodes	Arthropoda	Insecta	Hymenoptera	Braconidae	Cheloninae			11-Jul-2008	23 km E Churchill, Ramsay Creek	around Creek	58.731	-93.78
CBRAC	ASWAY796-09	CNCH0100	HM435513	657	0	2	1	Canadian National Collection of Insects, Arachnids and Nematodes	Arthropoda	Insecta	Hymenoptera	Braconidae	Orgilinae			17-Jul-2008	26 km SE Churchill, Twin Lakes, cabin	Near Churchill, House at Twin Lakes	58.6294	-93.798	34
CBRAC	ASWAY797-09	CNCH0101	HM435514	657	0	2	1	Canadian National Collection of Insects, Arachnids and Nematodes	Arthropoda	Insecta	Hymenoptera	Braconidae	Orgilinae			17-Jul-2008	26 km SE Churchill, Twin Lakes, cabin	Near Churchill, House at Twin Lakes	58.6294	-93.798	34
CBRAC	ASWAY798-09	CNCH0102	HM435515	657	0	2	1	Canadian National Collection of Insects, Arachnids and Nematodes	Arthropoda	Insecta	Hymenoptera	Braconidae	Orgilinae			17-Jul-2008	26 km SE Churchill, Twin Lakes, cabin	Near Churchill, House at Twin Lakes	58.6294	-93.798	34
CBRAC	ASWAY799-09	CNCH0103	HM435516	642	0	2	1	Canadian National Collection of Insects, Arachnids and Nematodes	Arthropoda	Insecta	Hymenoptera	Braconidae	Orgilinae			17-Jul-2008	26 km SE Churchill, Twin Lakes, cabin	Near Churchill, House at Twin Lakes	58.6294	-93.798	34
CBRAC	ASWAY800-09	CNCH0104	HM435517	657	0	2	1	Canadian National Collection of Insects, Arachnids and Nematodes	Arthropoda	Insecta	Hymenoptera	Braconidae	Orgilinae			17-Jul-2008	26 km SE Churchill, Twin Lakes, cabin	Near Churchill, House at Twin Lakes	58.6294	-93.798	34
CBRAC	ASWAY801-09	CNCH0105	HM435518	657	0	2	1	Canadian National Collection of Insects, Arachnids and Nematodes	Arthropoda	Insecta	Hymenoptera	Braconidae	Orgilinae			17-Jul-2008	26 km SE Churchill, Twin Lakes, cabin	Near Churchill, House at Twin Lakes	58.6294	-93.798	34
CBRAC	ASWAY802-09	CNCH0106	HM435519	657	0	2	1	Canadian National Collection of Insects, Arachnids and Nematodes	Arthropoda	Insecta	Hymenoptera	Braconidae	Orgilinae			17-Jul-2008	26 km SE Churchill, Twin Lakes, cabin	Near Churchill, House at Twin Lakes	58.6294	-93.798	34
CBRAC	ASWAY803-09	CNCH0107	HM435520	657	0	2	1	Canadian National Collection of Insects, Arachnids and Nematodes	Arthropoda	Insecta	Hymenoptera	Braconidae	Orgilinae			17-Jul-2008	26 km SE Churchill, Twin Lakes, cabin	Near Churchill, House at Twin Lakes	58.6294	-93.798	34
CBRAC	ASWAY804-09	CNCH0108	HM435521	657	0	2	1	Canadian National Collection of Insects, Arachnids and Nematodes	Arthropoda	Insecta	Hymenoptera	Braconidae	Orgilinae			17-Jul-2008	26 km SE Churchill, Twin Lakes, cabin	Near Churchill, House at Twin Lakes	58.6294	-93.798	34
CBRAC	ASWAY805-09	CNCH0109	HM435522	657	0	2	1	Canadian National Collection of Insects, Arachnids and Nematodes	Arthropoda	Insecta	Hymenoptera	Braconidae				15-Jul-2008	23 km E Churchill, Ramsay Creek	Creek	58.731	-93.781
CBRAC	ASWAY808-09	CNCH0112	HM435525	614	0	2	1	Canadian National Collection of Insects, Arachnids and Nematodes	Arthropoda	Insecta	Hymenoptera	Braconidae	Alysiinae	Dinotrema		17-Jul-2008	23 km E Churchill, Ramsay Creek	Creek	58.731	-93.781
CBRAC	ASWAY811-09	CNCH0115	HM435526	657	0	2	1	Canadian National Collection of Insects, Arachnids and Nematodes	Arthropoda	Insecta	Hymenoptera	Braconidae	Cheloninae			17-Jul-2008	23 km E Churchill, Ramsay Creek	Creek	58.731	-93.781
CBRAC	ASWAY812-09	CNCH0116	HM435527	593	0	2	1	Canadian National Collection of Insects, Arachnids and Nematodes	Arthropoda	Insecta	Hymenoptera	Braconidae	Alysiinae	Dinotrema		17-Jul-2008	23 km E Churchill, Ramsay Creek	Creek	58.731	-93.781
CBRAC	ASWAY820-09	CNCH0124	HM435533	605	0	2	1	Canadian National Collection of Insects, Arachnids and Nematodes	Arthropoda	Insecta	Hymenoptera	Braconidae	Rogadinae			17-Jul-2008	12 km ESE Churchill, Launch Road	Near Churchill, Launch Rd near A-Frame cabin	58.759	-93.989
CBRAC	ASWAY822-09	CNCH0126	HM435535	657	0	2	1	Canadian National Collection of Insects, Arachnids and Nematodes	Arthropoda	Insecta	Hymenoptera	Braconidae	Orgilinae			17-Jul-2008	12 km ESE Churchill, Launch Road	Near Churchill, Launch Rd near A-Frame cabin	58.759	-93.989
CBRAC	ASWAY847-09	CNCH0151	HM435554	636	0	2	1	Canadian National Collection of Insects, Arachnids and Nematodes	Arthropoda	Insecta	Hymenoptera	Braconidae	Ichneutinae			17-Jul-2008	12 km ESE Churchill, Launch Road	Near Churchill, Launch Rd near A-Frame cabin	58.759	-93.989
CBRAC	ASWAY887-09	CNCH0191	HM435589	658	0	2	1	Canadian National Collection of Insects, Arachnids and Nematodes	Arthropoda	Insecta	Hymenoptera	Braconidae	Ichneutinae			17-Jul-2008	12 km ESE Churchill, Launch Road	Near Churchill, Launch Rd near A-Frame cabin	58.759	-93.989
CBRAC	ASWAY888-09	CNCH0192	HM435590	658	0	2	1	Canadian National Collection of Insects, Arachnids and Nematodes	Arthropoda	Insecta	Hymenoptera	Braconidae				17-Jul-2008	12 km ESE Churchill, Launch Road	Near Churchill, Launch Rd near A-Frame cabin	58.759	-93.989
CBRAC	ASWAY889-09	CNCH0193	HM435591	658	0	2	1	Canadian National Collection of Insects, Arachnids and Nematodes	Arthropoda	Insecta	Hymenoptera	Braconidae	Ichneutinae	Ichneutes		17-Jul-2008	12 km ESE Churchill, Launch Road	Near Churchill, Launch Rd near A-Frame cabin	58.759	-93.989
CBRAC	ASWAY890-09	CNCH0194	HM435592	658	0	2	1	Canadian National Collection of Insects, Arachnids and Nematodes	Arthropoda	Insecta	Hymenoptera	Braconidae	Ichneutinae			17-Jul-2008	12 km ESE Churchill, Launch Road	Near Churchill, Launch Rd near A-Frame cabin	58.759	-93.989
CBRAC	ASWAY891-09	CNCH0195	HM435593	658	0	2	1	Canadian National Collection of Insects, Arachnids and Nematodes	Arthropoda	Insecta	Hymenoptera	Braconidae	Ichneutinae			17-Jul-2008	12 km ESE Churchill, Launch Road	Near Churchill, Launch Rd near A-Frame cabin	58.759	-93.989
CBRAC	ASWAY892-09	CNCH0196	HM435594	615	0	2	1	Canadian National Collection of Insects, Arachnids and Nematodes	Arthropoda	Insecta	Hymenoptera	Braconidae	Alysiinae	Alysia	Alysia jft01	17-Jul-2008	12 km ESE Churchill, Launch Road	Near Churchill, Launch Rd near A-Frame cabin	58.759	-93.989
CBRAC	ASWAY893-09	CNCH0197	HM435595	658	0	2	1	Canadian National Collection of Insects, Arachnids and Nematodes	Arthropoda	Insecta	Hymenoptera	Braconidae	Microgastrinae	Glyptapanteles	Glyptapanteles jft01	17-Jul-2008	12 km ESE Churchill, Launch Road	Near Churchill, Launch Rd near A-Frame cabin	58.759	-93.989
CBRAC	TWHYM043-09	PROBE-TW0233	GU675381	631	0	1	1	Canadian National Collection of Insects, Arachnids and Nematodes	Arthropoda	Insecta	Hymenoptera	Braconidae	Microgastrinae	Pholetesor	Pholetesor ornigis	17-Jul-2008	11 km S Churchill, Goose Creek	Malaise in Sneezeweed	58.649	-94.193
CBRAD	SAHYM032-10	09PROBE-A0001	HQ972180	658	0	2	1	Biodiversity Institute of Ontario	Arthropoda	Insecta	Hymenoptera	Braconidae	Rogadinae	Aleiodes		31-Jul-2009	10 km E Churchill, Launch Road		58.7543	-93.9968	20
CBRAD	SAHYM035-10	09PROBE-A0004	HQ972183	658	0	2	1	Biodiversity Institute of Ontario	Arthropoda	Insecta	Hymenoptera	Braconidae	Rogadinae	Aleiodes		31-Jul-2009	10 km E Churchill, Launch Road		58.7543	-93.9968	20
CBRAD	SAHYM055-10	09PROBE-A0024	HQ972201	658	0	2	1	Biodiversity Institute of Ontario	Arthropoda	Insecta	Hymenoptera	Braconidae	Rogadinae	Aleiodes		28-Jul-2009	10 km E Churchill, Launch Road		58.7543	-93.9968	20
CBRAD	SAHYM085-10	09PROBE-A0054	HQ972229	658	0	2	1	Biodiversity Institute of Ontario	Arthropoda	Insecta	Hymenoptera	Braconidae	Alysiinae			31-Jul-2009	10 km E Churchill, Launch Road		58.7543	-93.9968	20
CBRAD	SAHYM087-10	09PROBE-A0056	HQ972231	658	0	2	1	Biodiversity Institute of Ontario	Arthropoda	Insecta	Hymenoptera	Braconidae	Rogadinae	Aleiodes		31-Jul-2009	10 km E Churchill, Launch Road		58.7543	-93.9968	20
CBRAD	SAHYM090-10	09PROBE-A0059	HQ972234	658	0	2	1	Biodiversity Institute of Ontario	Arthropoda	Insecta	Hymenoptera	Braconidae	Euphorinae			31-Jul-2009	26 km SE Churchill, Twin Lakes burn site		58.6153	-93.8222	30
CBRAD	SAHYM111-10	09PROBE-A0080	HQ972253	658	0	2	1	Biodiversity Institute of Ontario	Arthropoda	Insecta	Hymenoptera	Braconidae				21-Jul-2009	10 km E Churchill, Launch Road		58.7543	-93.9968	20
CBRAD	SAHYM116-10	09PROBE-A0085	HQ972258	658	0	2	1	Biodiversity Institute of Ontario	Arthropoda	Insecta	Hymenoptera	Braconidae	Rogadinae			21-Jul-2009	10 km E Churchill, Launch Road		58.7543	-93.9968	20
CBRAD	SAHYM127-10	09PROBE-A0096	HQ972269	658	0	2	1	Biodiversity Institute of Ontario	Arthropoda	Insecta	Hymenoptera	Braconidae	Microgastrinae	Dolichogenidea	Dolichogenidea jft02	28-Jul-2009	10 km E Churchill, Launch Road		58.7543	-93.9968	20
CBRAD	SAHYM128-10	09PROBE-A0097	HQ972270	658	0	2	1	Biodiversity Institute of Ontario	Arthropoda	Insecta	Hymenoptera	Braconidae				28-Jul-2009	10 km E Churchill, Launch Road		58.7543	-93.9968	20
CBRAD	SAHYM130-10	09PROBE-A0099	HQ972272	658	0	2	1	Biodiversity Institute of Ontario	Arthropoda	Insecta	Hymenoptera	Braconidae	Microgastrinae	Cotesia	Cotesia jft10	28-Jul-2009	10 km E Churchill, Launch Road		58.7543	-93.9968	20
CBRAD	SAHYM137-10	09PROBE-A0106	HQ972278	658	0	2	1	Biodiversity Institute of Ontario	Arthropoda	Insecta	Hymenoptera	Braconidae	Braconinae			28-Jul-2009	10 km E Churchill, Launch Road		58.7543	-93.9968	20
CBRAD	SAHYM142-10	09PROBE-A0111	HQ972282	658	0	2	1	Biodiversity Institute of Ontario	Arthropoda	Insecta	Hymenoptera	Braconidae	Microgastrinae	Cotesia	Cotesia jft08	28-Jul-2009	10 km E Churchill, Launch Road		58.7543	-93.9968	20
CBRAD	SAHYM143-10	09PROBE-A0112	HQ972283	658	0	2	1	Biodiversity Institute of Ontario	Arthropoda	Insecta	Hymenoptera	Braconidae	Ichneutinae			28-Jul-2009	10 km E Churchill, Launch Road		58.7543	-93.9968	20
CBRAD	SAHYM148-10	09PROBE-A0117	HQ972288	658	0	2	1	Biodiversity Institute of Ontario	Arthropoda	Insecta	Hymenoptera	Braconidae	Alysiinae	Alysia		31-Jul-2009	10 km E Churchill, Launch Road		58.7543	-93.9968	20
CBRAD	SAHYM149-10	09PROBE-A0118	HQ972289	658	0	2	1	Biodiversity Institute of Ontario	Arthropoda	Insecta	Hymenoptera	Braconidae	Alysiinae	Dinotrema		31-Jul-2009	10 km E Churchill, Launch Road		58.7543	-93.9968	20
CBRAD	SAHYM152-10	09PROBE-A0121	HQ972291	658	0	2	1	Biodiversity Institute of Ontario	Arthropoda	Insecta	Hymenoptera	Braconidae	Braconinae			31-Jul-2009	10 km E Churchill, Launch Road		58.7543	-93.9968	20
CBRAD	SAHYM154-10	09PROBE-A0123	HQ972293	658	0	2	1	Biodiversity Institute of Ontario	Arthropoda	Insecta	Hymenoptera	Braconidae	Alysiinae	Alysia		31-Jul-2009	10 km E Churchill, Launch Road		58.7543	-93.9968	20
CBRAD	SAHYM156-10	09PROBE-A0125	HQ972295	658	0	2	1	Biodiversity Institute of Ontario	Arthropoda	Insecta	Hymenoptera	Braconidae	Alysiinae			31-Jul-2009	10 km E Churchill, Launch Road		58.7543	-93.9968	20
CBRAD	SAHYM157-10	09PROBE-A0126	HQ972296	658	0	2	1	Biodiversity Institute of Ontario	Arthropoda	Insecta	Hymenoptera	Braconidae	Alysiinae			31-Jul-2009	10 km E Churchill, Launch Road		58.7543	-93.9968	20
CBRAD	SAHYM165-10	09PROBE-A0134	HQ972301	658	0	2	1	Biodiversity Institute of Ontario	Arthropoda	Insecta	Hymenoptera	Braconidae	Aphidiinae			31-Jul-2009	26 km SE Churchill, Twin Lakes burn site		58.6153	-93.8222	30
CBRAD	SAHYM170-10	09PROBE-A0139	HQ972305	658	0	2	1	Biodiversity Institute of Ontario	Arthropoda	Insecta	Hymenoptera	Braconidae	Meteorinae	Meteorus		31-Jul-2009	26 km SE Churchill, Twin Lakes burn site		58.6153	-93.8222	30
CBRAD	SAHYM173-10	09PROBE-A0142	HQ972307	658	0	2	1	Biodiversity Institute of Ontario	Arthropoda	Insecta	Hymenoptera	Braconidae	Microgastrinae	Microgaster	Microgaster jft06	31-Jul-2009	26 km SE Churchill, Twin Lakes burn site		58.6153	-93.8222	30
CBRAD	SAHYM175-10	09PROBE-A0144	HQ972309	658	0	2	1	Biodiversity Institute of Ontario	Arthropoda	Insecta	Hymenoptera	Braconidae	Aphidiinae			31-Jul-2009	26 km SE Churchill, Twin Lakes burn site		58.6153	-93.8222	30
CBRAD	SAHYM178-10	09PROBE-A0147	HQ972312	658	0	2	1	Biodiversity Institute of Ontario	Arthropoda	Insecta	Hymenoptera	Braconidae	Alysiinae			31-Jul-2009	26 km SE Churchill, Twin Lakes burn site		58.6153	-93.8222	30
CBRAD	SAHYM179-10	09PROBE-A0148	HQ972313	658	0	2	1	Biodiversity Institute of Ontario	Arthropoda	Insecta	Hymenoptera	Braconidae	Alysiinae			31-Jul-2009	26 km SE Churchill, Twin Lakes burn site		58.6153	-93.8222	30
CBRAD	SAHYM180-10	09PROBE-A0149	HQ972314	658	0	2	1	Biodiversity Institute of Ontario	Arthropoda	Insecta	Hymenoptera	Braconidae	Microgastrinae	Microplitis	Microplitis jft05	31-Jul-2009	26 km SE Churchill, Twin Lakes burn site		58.6153	-93.8222	30
CBRAD	SAHYM184-10	09PROBE-A0153	HQ972316	658	0	2	1	Biodiversity Institute of Ontario	Arthropoda	Insecta	Hymenoptera	Braconidae	Microgastrinae	Microgaster	Microgaster jft06	31-Jul-2009	26 km SE Churchill, Twin Lakes burn site		58.6153	-93.8222	30
CBRAD	SAHYM193-10	09PROBE-A0162	HQ972320	658	0	2	1	Biodiversity Institute of Ontario	Arthropoda	Insecta	Hymenoptera	Braconidae				21-Jul-2009	10 km E Churchill, Launch Road		58.7543	-93.9968	20
CBRAD	SAHYM202-10	09PROBE-A0171	HQ972328	658	0	2	1	Biodiversity Institute of Ontario	Arthropoda	Insecta	Hymenoptera	Braconidae	Euphorinae	Peristenus		21-Jul-2009	10 km E Churchill, Launch Road		58.7543	-93.9968	20
CBRAD	SAHYM205-10	09PROBE-A0174	HQ972330	658	0	2	1	Biodiversity Institute of Ontario	Arthropoda	Insecta	Hymenoptera	Braconidae	Microgastrinae	Cotesia	Cotesia jft08	21-Jul-2009	10 km E Churchill, Launch Road		58.7543	-93.9968	20
CBRAD	SAHYM210-10	09PROBE-A0179	HQ972333	658	0	2	1	Biodiversity Institute of Ontario	Arthropoda	Insecta	Hymenoptera	Braconidae	Microgastrinae	Cotesia	Cotesia jft08	21-Jul-2009	10 km E Churchill, Launch Road		58.7543	-93.9968	20
CBRAD	SAHYM216-10	09PROBE-A0185	HQ972337	658	0	2	1	Biodiversity Institute of Ontario	Arthropoda	Insecta	Hymenoptera	Braconidae				21-Jul-2009	10 km E Churchill, Launch Road		58.7543	-93.9968	20
CBRAD	SAHYM237-10	09PROBE-A0206	HQ972347	658	0	2	1	Biodiversity Institute of Ontario	Arthropoda	Insecta	Hymenoptera	Braconidae	Microgastrinae	Glyptapanteles	Glyptapanteles jft01	31-Jul-2009	26 km SE Churchill, Twin Lakes burn site		58.6153	-93.8222	30
CBRAD	SAHYM244-10	09PROBE-A0213	HQ972349	632	0	2	1	Biodiversity Institute of Ontario	Arthropoda	Insecta	Hymenoptera	Braconidae	Alysiinae	Dacnusa	Dacnusa jft03	31-Jul-2009	26 km SE Churchill, Twin Lakes burn site		58.6153	-93.8222	30
CBRAD	SAHYM250-10	09PROBE-A0219	HQ972352	658	0	2	1	Biodiversity Institute of Ontario	Arthropoda	Insecta	Hymenoptera	Braconidae	Microgastrinae	Microgaster	Microgaster jft06	31-Jul-2009	26 km SE Churchill, Twin Lakes burn site		58.6153	-93.8222	30
CBRAD	SAHYM252-10	09PROBE-A0221	HQ972354	658	0	2	1	Biodiversity Institute of Ontario	Arthropoda	Insecta	Hymenoptera	Braconidae	Euphorinae			31-Jul-2009	26 km SE Churchill, Twin Lakes burn site		58.6153	-93.8222	30
CBRAD	SAHYM253-10	09PROBE-A0222	HQ972355	658	0	2	1	Biodiversity Institute of Ontario	Arthropoda	Insecta	Hymenoptera	Braconidae	Orgilinae			31-Jul-2009	26 km SE Churchill, Twin Lakes burn site		58.6153	-93.8222	30
CBRAD	SAHYM258-10	09PROBE-A0227	HQ972359	658	0	2	1	Biodiversity Institute of Ontario	Arthropoda	Insecta	Hymenoptera	Braconidae	Meteorinae	Meteorus		31-Jul-2009	26 km SE Churchill, Twin Lakes burn site		58.6153	-93.8222	30
CBRAD	SAHYM260-10	09PROBE-A0229	HQ972361	658	0	2	1	Biodiversity Institute of Ontario	Arthropoda	Insecta	Hymenoptera	Braconidae	Microgastrinae	Microgaster	Microgaster jft06	31-Jul-2009	26 km SE Churchill, Twin Lakes burn site		58.6153	-93.8222	30
CBRAD	SAHYM264-10	09PROBE-A0233	HQ972364	658	0	2	1	Biodiversity Institute of Ontario	Arthropoda	Insecta	Hymenoptera	Braconidae				31-Jul-2009	26 km SE Churchill, Twin Lakes burn site		58.6153	-93.8222	30
CBRAD	SAHYM266-10	09PROBE-A0235	HQ972366	658	0	2	1	Biodiversity Institute of Ontario	Arthropoda	Insecta	Hymenoptera	Braconidae	Microgastrinae	Microgaster	Microgaster jft06	31-Jul-2009	26 km SE Churchill, Twin Lakes burn site		58.6153	-93.8222	30
CBRAD	SAHYM267-10	09PROBE-A0236	HQ972367	641	0	2	1	Biodiversity Institute of Ontario	Arthropoda	Insecta	Hymenoptera	Braconidae	Aphidiinae	Euaphidius		31-Jul-2009	26 km SE Churchill, Twin Lakes burn site		58.6153	-93.8222	30
CBRAD	SAHYM277-10	09PROBE-A0246	HQ972372	658	0	2	1	Biodiversity Institute of Ontario	Arthropoda	Insecta	Hymenoptera	Braconidae	Euphorinae	Peristenus		20-Jul-2009	26 km SE Churchill, Twin Lakes burn site		58.6153	-93.8222	30
CBRAD	SAHYM280-10	09PROBE-A0249	HQ972374	658	0	2	1	Biodiversity Institute of Ontario	Arthropoda	Insecta	Hymenoptera	Braconidae	Microgastrinae	Microgaster	Microgaster jft26	20-Jul-2009	26 km SE Churchill, Twin Lakes burn site		58.6153	-93.8222	30
CBRAD	SAHYM283-10	09PROBE-A0252	HQ972376	658	0	2	1	Biodiversity Institute of Ontario	Arthropoda	Insecta	Hymenoptera	Braconidae				28-Jul-2009	10 km E Churchill, Launch Road		58.7543	-93.9968	20
CBRAD	SAHYM305-10	09PROBE-A0274	HQ972389	658	0	2	1	Biodiversity Institute of Ontario	Arthropoda	Insecta	Hymenoptera	Braconidae	Braconinae			28-Jul-2009	10 km E Churchill, Launch Road		58.7543	-93.9968	20
CBRAD	SAHYM307-10	09PROBE-A0276	HQ972391	658	0	2	1	Biodiversity Institute of Ontario	Arthropoda	Insecta	Hymenoptera	Braconidae	Alysiinae	Dinotrema		28-Jul-2009	10 km E Churchill, Launch Road		58.7543	-93.9968	20
CBRAD	SAHYM338-10	09PROBE-A0307	HQ972410	658	0	2	1	Biodiversity Institute of Ontario	Arthropoda	Insecta	Hymenoptera	Braconidae				21-Jul-2009	10 km E Churchill, Launch Road		58.7543	-93.9968	20
CBRAD	SAHYM345-10	09PROBE-A0314	HQ972416	658	0	2	1	Biodiversity Institute of Ontario	Arthropoda	Insecta	Hymenoptera	Braconidae	Rogadinae			21-Jul-2009	10 km E Churchill, Launch Road		58.7543	-93.9968	20
CBRAD	SAHYM354-10	09PROBE-A0323	HQ972425	658	0	2	1	Biodiversity Institute of Ontario	Arthropoda	Insecta	Hymenoptera	Braconidae				21-Jul-2009	10 km E Churchill, Launch Road		58.7543	-93.9968	20
CBRAD	SAHYM358-10	09PROBE-A0327	HQ972428	658	0	2	1	Biodiversity Institute of Ontario	Arthropoda	Insecta	Hymenoptera	Braconidae	Ichneutinae			31-Jul-2009	10 km E Churchill, Launch Road		58.7543	-93.9968	20
CBRAD	SAHYM361-10	09PROBE-A0330	HQ972431	658	0	2	1	Biodiversity Institute of Ontario	Arthropoda	Insecta	Hymenoptera	Braconidae	Microgastrinae	Glyptapanteles	Glyptapanteles jft01	31-Jul-2009	10 km E Churchill, Launch Road		58.7543	-93.9968	20
CBRAD	SAHYM363-10	09PROBE-A0332	HQ972433	658	0	2	1	Biodiversity Institute of Ontario	Arthropoda	Insecta	Hymenoptera	Braconidae	Rogadinae			31-Jul-2009	10 km E Churchill, Launch Road		58.7543	-93.9968	20
CBRAD	SAHYM366-10	09PROBE-A0335	HQ972436	658	0	2	1	Biodiversity Institute of Ontario	Arthropoda	Insecta	Hymenoptera	Braconidae	Microgastrinae	Glyptapanteles	Glyptapanteles jft01	31-Jul-2009	10 km E Churchill, Launch Road		58.7543	-93.9968	20
CBRAD	SAHYM369-10	09PROBE-A0338	HQ972439	658	0	2	1	Biodiversity Institute of Ontario	Arthropoda	Insecta	Hymenoptera	Braconidae	Microgastrinae	Microplitis	Microplitis jft94	31-Jul-2009	10 km E Churchill, Launch Road		58.7543	-93.9968	20
CBRAD	SAHYM370-10	09PROBE-A0339	HQ972440	603	1	2	1	Biodiversity Institute of Ontario	Arthropoda	Insecta	Hymenoptera	Braconidae	Microgastrinae	Pholetesor	Pholetesor ornigis	31-Jul-2009	10 km E Churchill, Launch Road		58.7543	-93.9968	20
CBRAD	SAHYM373-10	09PROBE-A0342	HQ972443	658	0	2	1	Biodiversity Institute of Ontario	Arthropoda	Insecta	Hymenoptera	Braconidae	Microgastrinae	Pholetesor	Pholetesor jft02	31-Jul-2009	10 km E Churchill, Launch Road		58.7543	-93.9968	20
CBRAD	SAHYM380-10	09PROBE-A0349	HQ972448	621	0	2	1	Biodiversity Institute of Ontario	Arthropoda	Insecta	Hymenoptera	Braconidae	Euphorinae	Peristenus		31-Jul-2009	23 km E Churchill, Ramsay Creek		58.7306	-93.7804	10
CBRAD	SAHYM382-10	09PROBE-A0351	HQ972449	623	0	2	1	Biodiversity Institute of Ontario	Arthropoda	Insecta	Hymenoptera	Braconidae	Euphorinae			20-Jul-2009	23 km E Churchill, Ramsay Creek		58.7306	-93.7804	10
CBRAD	SAHYM399-10	09PROBE-A0368	HQ972465	658	0	2	1	Biodiversity Institute of Ontario	Arthropoda	Insecta	Hymenoptera	Braconidae	Alysiinae	Dinotrema		20-Jul-2009	23 km E Churchill, Ramsay Creek		58.7306	-93.7804	10
CBRAD	SAHYM402-10	09PROBE-A0371	HQ972468	658	0	2	1	Biodiversity Institute of Ontario	Arthropoda	Insecta	Hymenoptera	Braconidae	Microgastrinae	Microplitis	Microplitis jft95	21-Jul-2009	10 km E Churchill, Launch Road		58.7543	-93.9968	20
CBRAD	SAHYM403-10	09PROBE-A0372	HQ972469	658	0	2	1	Biodiversity Institute of Ontario	Arthropoda	Insecta	Hymenoptera	Braconidae	Orgilinae			21-Jul-2009	10 km E Churchill, Launch Road		58.7543	-93.9968	20
CBRAD	SAHYM405-10	09PROBE-A0374	HQ972471	658	0	2	1	Biodiversity Institute of Ontario	Arthropoda	Insecta	Hymenoptera	Braconidae	Microgastrinae	Apanteles	Apanteles petrovae	20-Jul-2009	26 km SE Churchill, Twin Lakes burn site		58.6153	-93.8222	30
CBRAD	SAHYM420-10	09PROBE-A0389	HQ972484	658	0	2	1	Biodiversity Institute of Ontario	Arthropoda	Insecta	Hymenoptera	Braconidae				31-Jul-2009	26 km SE Churchill, Twin Lakes burn site		58.6153	-93.8222	30
CBRAD	SAHYM434-10	09PROBE-A0403	HQ972496	619	0	2	1	Biodiversity Institute of Ontario	Arthropoda	Insecta	Hymenoptera	Braconidae	Microgastrinae	Microplitis	Microplitis jft01	20-Jul-2009	26 km SE Churchill, Twin Lakes burn site		58.6153	-93.8222	30
CBRAD	SAHYM468-10	09PROBE-A0437	HQ972527	658	0	2	1	Biodiversity Institute of Ontario	Arthropoda	Insecta	Hymenoptera	Braconidae	Rogadinae			19-Jul-2009	23 km E Churchill, Ramsay Creek		58.7306	-93.7801
CBRAD	SAHYM479-10	09PROBE-A0448	HQ972537	658	0	2	1	Biodiversity Institute of Ontario	Arthropoda	Insecta	Hymenoptera	Braconidae				19-Jul-2009	23 km E Churchill, Ramsay Creek		58.7306	-93.7801
CBRAD	SAHYM480-10	09PROBE-A0449	HQ972538	658	0	2	1	Biodiversity Institute of Ontario	Arthropoda	Insecta	Hymenoptera	Braconidae	Microgastrinae	Cotesia	Cotesia jft08	19-Jul-2009	26 km SE Churchill, Twin Lakes burn site		58.6186	-93.8288
CBRAD	SAHYM495-10	09PROBE-A0464	HQ972552	632	0	2	1	Biodiversity Institute of Ontario	Arthropoda	Insecta	Hymenoptera	Braconidae	Meteorinae	Meteorus		19-Jul-2009	26 km SE Churchill, Twin Lakes burn site		58.6186	-93.8288
CBRAD	SAHYM505-10	09PROBE-A0474	HQ972560	658	0	2	1	Biodiversity Institute of Ontario	Arthropoda	Insecta	Hymenoptera	Braconidae	Rogadinae	Aleiodes		31-Jul-2009	23 km E Churchill, Ramsay Creek		58.7306	-93.7801
CBRAD	SAHYM506-10	09PROBE-A0475	HQ972561	658	0	2	1	Biodiversity Institute of Ontario	Arthropoda	Insecta	Hymenoptera	Braconidae	Rogadinae	Aleiodes		31-Jul-2009	23 km E Churchill, Ramsay Creek		58.7306	-93.7801
CBRAE	JBHCH011-10	10PROBE-22012	HQ961297	658	0	2	1	Biodiversity Institute of Ontario	Arthropoda	Insecta	Hymenoptera	Braconidae	Aphidiinae	Aphidius	Aphidius picipes	12-Aug-2010	26 km SE Churchill, Twin Lakes burn site	Fireweed	58.6186	-93.8291	38
CBRAE	JBHCH020-10	10PROBE-22021	HQ961303	618	0	2	1	Biodiversity Institute of Ontario	Arthropoda	Insecta	Hymenoptera	Braconidae	Meteorinae	Meteorus		12-Aug-2010	26 km SE Churchill, Twin Lakes burn site	Fireweed	58.6186	-93.8291	38
CBRAE	JBHCH023-10	10PROBE-22024	HQ961306	658	0	2	1	Biodiversity Institute of Ontario	Arthropoda	Insecta	Hymenoptera	Braconidae	Aphidiinae			12-Aug-2010	26 km SE Churchill, Twin Lakes burn site	Willows	58.6186	-93.8291	38
CBRAE	JBHCH039-10	10PROBE-22041	HQ961316	658	0	2	1	Biodiversity Institute of Ontario	Arthropoda	Insecta	Hymenoptera	Braconidae	Meteorinae	Meteorus		09-Aug-2010	16 km E Churchill, tundra ponds	Spruce Only	58.755	-93.915	10
CBRAE	JBHCH050-10	10PROBE-22052	HQ961325	658	0	2	1	Biodiversity Institute of Ontario	Arthropoda	Insecta	Hymenoptera	Braconidae	Meteorinae	Meteorus		11-Aug-2010	10 km ESE Churchill, Launch Road near A-frame	Willows Only	58.7544	-93.998	10
CBRAE	JBHCH093-10	10PROBE-22095	HQ961358	658	0	2	1	Biodiversity Institute of Ontario	Arthropoda	Insecta	Hymenoptera	Braconidae	Microgastrinae	Apanteles	Apanteles jft02	09-Aug-2010	4 km SE Churchill, Dene Village	Grasses Only	58.734	-94.112	5
CBRAE	JBHCH095-10	10PROBE-22097	HQ961359	658	0	2	1	Biodiversity Institute of Ontario	Arthropoda	Insecta	Hymenoptera	Braconidae	Aphidiinae			08-Aug-2010	23 km E Churchill, Ramsay Creek	Lowland Willows, riverside	58.7306	-93.7804	10
CBRAE	JBHCH104-10	10PROBE-27507	JX830073	658	0	1	1	Biodiversity Institute of Ontario	Arthropoda	Insecta	Hymenoptera	Braconidae	Aphidiinae			09-Aug-2010	4 km SE Churchill, Dene Village	Low Grasses	58.734	-94.112	5
CBRAE	JBHCH105-10	10PROBE-27508	HQ961363	658	0	2	1	Biodiversity Institute of Ontario	Arthropoda	Insecta	Hymenoptera	Braconidae	Alysiinae			09-Aug-2010	4 km SE Churchill, Dene Village	Low Grasses	58.734	-94.112	5
CBRAE	JBHCH110-10	10PROBE-27513	HQ961368	658	0	2	1	Biodiversity Institute of Ontario	Arthropoda	Insecta	Hymenoptera	Braconidae	Microgastrinae	Apanteles	Apanteles jft02	09-Aug-2010	4 km SE Churchill, Dene Village	Low Grasses	58.734	-94.112	5
CBRAE	JBHCH143-10	10PROBE-27546	HQ961394	658	0	2	1	Biodiversity Institute of Ontario	Arthropoda	Insecta	Hymenoptera	Braconidae	Alysiinae	Dinotrema		09-Aug-2010	4 km SE Churchill, Dene Village	Low Grasses	58.734	-94.112	5
CBRAE	JBHCH144-10	10PROBE-27547	HQ961395	658	0	2	1	Biodiversity Institute of Ontario	Arthropoda	Insecta	Hymenoptera	Braconidae	Alysiinae			09-Aug-2010	4 km SE Churchill, Dene Village	Low Grasses	58.734	-94.112	5
CBRAE	JBHCH147-10	10PROBE-27550	HQ961398	658	0	2	1	Biodiversity Institute of Ontario	Arthropoda	Insecta	Hymenoptera	Braconidae	Aphidiinae			09-Aug-2010	4 km SE Churchill, Dene Village	Willow Only	58.7325	-94.1117	5
CBRAE	JBHCH174-10	10PROBE-27580	HQ961417	658	0	2	1	Biodiversity Institute of Ontario	Arthropoda	Insecta	Hymenoptera	Braconidae				10-Aug-2010	23 km SE Churchill, Twin Lakes Road fen	Birches Only	58.661	-93.832	20
CBRAE	JBHCH182-10	10PROBE-27588	HQ961423	658	0	2	1	Biodiversity Institute of Ontario	Arthropoda	Insecta	Hymenoptera	Braconidae	Alysiinae			10-Aug-2010	26 km SE Churchill, Twin Lakes fen	Grasses Only	58.634	-93.786	29
CBRAE	JBHCH201-10	10PROBE-27607	JX832784	658	0	2	1	Biodiversity Institute of Ontario	Arthropoda	Insecta	Hymenoptera	Braconidae	Aphidiinae			09-Aug-2010	16 km E Churchill, tundra ponds	Willow Only	58.755	-93.915	10
CBRAE	JBHCH202-10	10PROBE-27608	JX832306	658	0	2	1	Biodiversity Institute of Ontario	Arthropoda	Insecta	Hymenoptera	Braconidae	Aphidiinae			09-Aug-2010	16 km E Churchill, tundra ponds	Willow Only	58.755	-93.915	10
CBRAE	JBHCH203-10	10PROBE-27609	JX833021	658	0	2	1	Biodiversity Institute of Ontario	Arthropoda	Insecta	Hymenoptera	Braconidae	Aphidiinae	Aphidius		09-Aug-2010	16 km E Churchill, tundra ponds	Willow Only	58.755	-93.915	10
CBRAE	JBHCH227-10	10PROBE-28535	JX832167	658	0	2	1	Biodiversity Institute of Ontario	Arthropoda	Insecta	Hymenoptera	Braconidae	Microgastrinae	Apanteles	Apanteles polychrosidis	14-Aug-2010	26 km SE Churchill, Twin Lakes fen	fen	58.633	-93.787
CBRAE	JBHCH229-10	10PROBE-28537	JX831515	658	0	2	1	Biodiversity Institute of Ontario	Arthropoda	Insecta	Hymenoptera	Braconidae	Aphidiinae	Monoctonus		14-Aug-2010	26 km SE Churchill, Twin Lakes fen	fen	58.633	-93.787
CBRAE	JBHCH230-10	10PROBE-28538	JX829155	658	0	2	1	Biodiversity Institute of Ontario	Arthropoda	Insecta	Hymenoptera	Braconidae	Alysiinae			14-Aug-2010	26 km SE Churchill, Twin Lakes fen	fen	58.633	-93.787
CBRAE	JBHCH257-10	10PROBE-28565	JX832316	646	0	2	1	Biodiversity Institute of Ontario	Arthropoda	Insecta	Hymenoptera	Braconidae	Braconinae			16-Jul-2010	11 km S Churchill, Goose Creek	Goose Creek Road Bridge 2	58.792	-93.751
CBRAE	JBHCH288-10	10PROBE-28596	JX830775	658	0	2	1	Biodiversity Institute of Ontario	Arthropoda	Insecta	Hymenoptera	Braconidae	Alysiinae			08-Jul-2010	16 km E Churchill, Bird Cove, Rock Bluff A	Grasses between ponds, close to pond 34	58.772	-93.844
CBRAE	JBHCH307-10	10PROBE-28615	JX832925	643	0	2	1	Biodiversity Institute of Ontario	Arthropoda	Insecta	Hymenoptera	Braconidae	Aphidiinae	Praon		14-Aug-2010	10 km SE Churchill, Farnworth Lake (Landing L.)	grasses and willows on bank and around cabin	58.705	-94.054
CBRAE	JBHCH310-10	10PROBE-28618	JX829583	642	0	2	1	Biodiversity Institute of Ontario	Arthropoda	Insecta	Hymenoptera	Braconidae	Aphidiinae	Aphidius		14-Aug-2010	10 km SE Churchill, Farnworth Lake (Landing L.)	grasses and willows on bank and around cabin	58.705	-94.054
CBRAE	JBHCH316-10	10PROBE-28624	JX829675	632	0	2	1	Biodiversity Institute of Ontario	Arthropoda	Insecta	Hymenoptera	Braconidae	Aphidiinae			14-Aug-2010	10 km SE Churchill, Farnworth Lake (Landing L.)	grasses and willows on bank and around cabin	58.705	-94.054
CBRAE	JBHCH317-10	10PROBE-28625	JX828751	632	0	2	1	Biodiversity Institute of Ontario	Arthropoda	Insecta	Hymenoptera	Braconidae	Aphidiinae			14-Aug-2010	10 km SE Churchill, Farnworth Lake (Landing L.)	grasses and willows on bank and around cabin	58.705	-94.054
CBRAE	JBHCH330-10	10PROBE-28638	JX828789	658	0	2	1	Biodiversity Institute of Ontario	Arthropoda	Insecta	Hymenoptera	Braconidae	Aphidiinae			11-Aug-2010	14 km E Churchill, Intertidal near abandoned radar site (Golf Balls)	Further up from intertidal, grasses on road	58.762	-93.929
CBRAE	JBHCH331-10	10PROBE-28639	JX829683	629	0	2	1	Biodiversity Institute of Ontario	Arthropoda	Insecta	Hymenoptera	Braconidae	Meteorinae	Meteorus		16-Jul-2010	11 km S Churchill, Goose Creek	Goose Creek Second Train Tracks	58.718	-94.122
CBRAE	JBHCH333-10	10PROBE-28641	JX829269	658	0	2	1	Biodiversity Institute of Ontario	Arthropoda	Insecta	Hymenoptera	Braconidae	Aphidiinae	Monoctonus		16-Jul-2010	11 km S Churchill, Goose Creek	Goose Creek Second Train Tracks	58.718	-94.122
CBRAE	JBHCH335-10	10PROBE-28643	JX832848	632	0	2	1	Biodiversity Institute of Ontario	Arthropoda	Insecta	Hymenoptera	Braconidae	Microgastrinae	Pholetesor	Pholetesor viminetorum	16-Jul-2010	11 km S Churchill, Goose Creek	Goose Creek Second Train Tracks	58.718	-94.122
CBRAE	JBHCH336-10	10PROBE-28644	JX830025	658	0	2	1	Biodiversity Institute of Ontario	Arthropoda	Insecta	Hymenoptera	Braconidae	Aphidiinae			16-Jul-2010	11 km S Churchill, Goose Creek	Goose Creek Second Train Tracks	58.718	-94.122
CBRAE	JBHCH337-10	10PROBE-28645	JX832914	658	0	2	1	Biodiversity Institute of Ontario	Arthropoda	Insecta	Hymenoptera	Braconidae	Alysiinae	Phaenocarpa	Phaenocarpa jft02	16-Jul-2010	11 km S Churchill, Goose Creek	Goose Creek Second Train Tracks	58.718	-94.122
CBRAE	JBHCH338-10	10PROBE-28646	JX833169	631	0	2	1	Biodiversity Institute of Ontario	Arthropoda	Insecta	Hymenoptera	Braconidae	Aphidiinae			15-Aug-2010	8 km E Churchill, Polar Bear Alley	1km down road, grasses and willows along road	58.761	-94.012
CBRAE	JBHCH342-10	10PROBE-28650	JX831823	630	0	1	1	Biodiversity Institute of Ontario	Arthropoda	Insecta	Hymenoptera	Braconidae	Aphidiinae			15-Aug-2010	8 km E Churchill, Polar Bear Alley	1km down road, grasses and willows along road	58.761	-94.012
CBRAE	JBHCH352-10	10PROBE-28660	JX830945	630	0	2	1	Biodiversity Institute of Ontario	Arthropoda	Insecta	Hymenoptera	Braconidae	Aphidiinae			11-Aug-2010	9 km S Churchill, Goose Creek Cabin Bog	bog	58.676	-94.144
CBRAE	JBHCH353-10	10PROBE-28661	JX833014	631	0	2	1	Biodiversity Institute of Ontario	Arthropoda	Insecta	Hymenoptera	Braconidae	Microgastrinae	Cotesia	Cotesia xylina	11-Aug-2010	9 km S Churchill, Goose Creek Cabin Bog	bog	58.676	-94.144
CBRAE	JBHCH371-10	10PROBE-28679	JX832455	615	0	2	1	Biodiversity Institute of Ontario	Arthropoda	Insecta	Hymenoptera	Braconidae	Hormiinae	Shawiana		15-Aug-2010	8 km E Churchill, Polar Bear Alley	1km down road, grasses and willows along road	58.761	-94.012
CBRAE	JBHCH375-10	10PROBE-28683	JX830399	629	0	2	1	Biodiversity Institute of Ontario	Arthropoda	Insecta	Hymenoptera	Braconidae	Microgastrinae	Cotesia	Cotesia jft06	15-Aug-2010	8 km E Churchill, Polar Bear Alley	1km down road, grasses and willows along road	58.761	-94.012
CBRAE	JBHCH409-10	10PROBE-28717	JX828695	658	0	2	1	Biodiversity Institute of Ontario	Arthropoda	Insecta	Hymenoptera	Braconidae	Meteorinae	Meteorus		15-Aug-2010	8 km E Churchill, Polar Bear Alley	1km down road, grasses and willows along road	58.761	-94.012
CBRAE	JBHCH410-10	10PROBE-28718	JX832676	658	0	2	1	Biodiversity Institute of Ontario	Arthropoda	Insecta	Hymenoptera	Braconidae	Meteorinae	Meteorus		15-Aug-2010	8 km E Churchill, Polar Bear Alley	1km down road, grasses and willows along road	58.761	-94.012
CBRAE	JBHCH414-10	10PROBE-28722	JX832111	658	0	2	1	Biodiversity Institute of Ontario	Arthropoda	Insecta	Hymenoptera	Braconidae	Orgilinae	Orgilus		15-Aug-2010	8 km E Churchill, Polar Bear Alley	1km down road, grasses and willows along road	58.761	-94.012
CBRAE	JBHCH415-10	10PROBE-28723	JX830117	658	0	2	1	Biodiversity Institute of Ontario	Arthropoda	Insecta	Hymenoptera	Braconidae	Orgilinae	Orgilus		15-Aug-2010	8 km E Churchill, Polar Bear Alley	1km down road, grasses and willows along road	58.761	-94.012
CBRAE	JBHCH426-10	10PROBE-28734	JX832761	658	0	2	1	Biodiversity Institute of Ontario	Arthropoda	Insecta	Hymenoptera	Braconidae	Rogadinae			11-Aug-2010	9 km S Churchill, Goose Creek Cabin Bog	bog	58.676	-94.144
CBRAE	JBHCH577-10	10PROBE-28885	JX829714	658	0	2	1	Biodiversity Institute of Ontario	Arthropoda	Insecta	Hymenoptera	Braconidae	Meteorinae	Meteorus		23-Jul-2010	23 km E Churchill, Ramsay Creek	creek bed	58.73	-93.78
CBRAE	JBHCH578-10	10PROBE-28886	JX833534	658	0	2	1	Biodiversity Institute of Ontario	Arthropoda	Insecta	Hymenoptera	Braconidae	Cheloninae			23-Jul-2010	23 km E Churchill, Ramsay Creek	creek bed	58.73	-93.78
CBRAE	JBHCH582-10	10PROBE-28890	JX832712	658	0	2	1	Biodiversity Institute of Ontario	Arthropoda	Insecta	Hymenoptera	Braconidae	Microgastrinae	Microplitis	Microplitis varicolor	23-Jul-2010	23 km E Churchill, Ramsay Creek	creek bed	58.73	-93.78
CBRAE	JBHCH583-10	10PROBE-28891	JX832992	633	0	2	1	Biodiversity Institute of Ontario	Arthropoda	Insecta	Hymenoptera	Braconidae	Aphidiinae			23-Jul-2010	23 km E Churchill, Ramsay Creek	creek bed	58.73	-93.78
CBRAE	JBHCH590-10	10PROBE-28898	JX828669	631	0	2	1	Biodiversity Institute of Ontario	Arthropoda	Insecta	Hymenoptera	Braconidae	Aphidiinae			06-Aug-2010	11 km S Churchill, Goose Creek	Willows Only	58.718	-94.122
CBRAE	JBHCH598-10	10PROBE-28906	JX831805	658	0	2	1	Biodiversity Institute of Ontario	Arthropoda	Insecta	Hymenoptera	Braconidae	Meteorinae	Meteorus		15-Aug-2010	9 km S Churchill, Goose Creek Cabin Bog	bog	58.676	-94.144
CBRAE	JBHCH618-10	10PROBE-28926	JX831579	658	0	2	1	Biodiversity Institute of Ontario	Arthropoda	Insecta	Hymenoptera	Braconidae	Microgastrinae	Apanteles	Apanteles jft02	22-Jul-2010	12 km ESE Churchill, Launch Road	Launch road Fen	58.754	-93.998
CBRAE	JBHCH619-10	10PROBE-28927	JX829993	658	0	2	1	Biodiversity Institute of Ontario	Arthropoda	Insecta	Hymenoptera	Braconidae	Microgastrinae	Microgaster	Microgaster jft10	22-Jul-2010	12 km ESE Churchill, Launch Road	Launch road Fen	58.754	-93.998
CBRAE	JBHCH632-10	10PROBE-28940	JX829343	658	0	2	1	Biodiversity Institute of Ontario	Arthropoda	Insecta	Hymenoptera	Braconidae	Alysiinae			19-Jul-2010	10 km SE Churchill, Farnworth Lake (Landing L.)		58.705	-94.174
CBRAE	JBHCH633-10	10PROBE-28941	JX832169	658	0	2	1	Biodiversity Institute of Ontario	Arthropoda	Insecta	Hymenoptera	Braconidae	Alysiinae	Chorebus		19-Jul-2010	10 km SE Churchill, Farnworth Lake (Landing L.)		58.705	-94.174
CBRAE	JBHCH634-10	10PROBE-28942	JX832726	658	0	2	1	Biodiversity Institute of Ontario	Arthropoda	Insecta	Hymenoptera	Braconidae	Aphidiinae	Praon		19-Jul-2010	10 km SE Churchill, Farnworth Lake (Landing L.)		58.705	-94.174
CBRAE	JBHCH639-10	10PROBE-28947	JX829591	658	0	2	1	Biodiversity Institute of Ontario	Arthropoda	Insecta	Hymenoptera	Braconidae	Alysiinae	Phaenocarpa	Phaenocarpa jft02	07-Aug-2010	9 km S Churchill, Goose Creek Cabin Bog	bog	58.676	-94.144
CBRAE	JBHCH642-10	10PROBE-28950	JX829165	658	0	2	1	Biodiversity Institute of Ontario	Arthropoda	Insecta	Hymenoptera	Braconidae	Microgastrinae	Cotesia	Cotesia jft87	07-Aug-2010	9 km S Churchill, Goose Creek Cabin Bog	bog	58.676	-94.144
CBRAE	JBHCH645-10	10PROBE-28953	JX831278	658	0	2	1	Biodiversity Institute of Ontario	Arthropoda	Insecta	Hymenoptera	Braconidae	Aphidiinae	Praon		07-Aug-2010	9 km S Churchill, Goose Creek Cabin Bog	bog	58.676	-94.144
CBRAE	JBHCH649-10	10PROBE-28957	JX828727	658	0	2	1	Biodiversity Institute of Ontario	Arthropoda	Insecta	Hymenoptera	Braconidae	Aphidiinae			07-Aug-2010	9 km S Churchill, Goose Creek Cabin Bog	bog	58.676	-94.144
CBRAE	JBHCH670-10	10PROBE-28978	JX830974	658	0	2	1	Biodiversity Institute of Ontario	Arthropoda	Insecta	Hymenoptera	Braconidae	Rogadinae			22-Jul-2010	12 km ESE Churchill, Launch Road	Launch road Fen	58.754	-93.998
CBRAE	JBHCH673-10	10PROBE-28981	JX829919	658	0	2	1	Biodiversity Institute of Ontario	Arthropoda	Insecta	Hymenoptera	Braconidae				22-Jul-2010	12 km ESE Churchill, Launch Road	Launch road Fen	58.754	-93.998
CBRAE	JBHCH682-10	10PROBE-28990	JX829143	658	0	2	1	Biodiversity Institute of Ontario	Arthropoda	Insecta	Hymenoptera	Braconidae	Alysiinae			22-Jul-2010	Vicinity of Churchill, Grain Elevators	Pond across the road from town tundra buggies	58.772	-94.183
CBRAE	JBHCH774-10	10PROBE-29082	JX832487	658	0	2	1	Biodiversity Institute of Ontario	Arthropoda	Insecta	Hymenoptera	Braconidae	Alysiinae			23-Jul-2010	10 km SE Churchill, Farnworth Lake (Landing L.)	grasses and willows on bank and around cabin	58.705	-94.054
CBRAE	JBHCH790-10	10PROBE-29098	JX828618	658	0	2	1	Biodiversity Institute of Ontario	Arthropoda	Insecta	Hymenoptera	Braconidae	Aphidiinae			23-Jul-2010	10 km SE Churchill, Farnworth Lake (Landing L.)	grasses and willows on bank and around cabin	58.705	-94.054
CBRAE	JBHCH796-10	10PROBE-29104	JX828640	658	0	2	1	Biodiversity Institute of Ontario	Arthropoda	Insecta	Hymenoptera	Braconidae	Alysiinae			23-Jul-2010	10 km SE Churchill, Farnworth Lake (Landing L.)	grasses and willows on bank and around cabin	58.705	-94.054
CBRAE	JBHCH808-10	10PROBE-29116	JX829172	635	0	2	1	Biodiversity Institute of Ontario	Arthropoda	Insecta	Hymenoptera	Braconidae	Euphorinae	Centistes	Centistes ater	07-Aug-2010	9 km S Churchill, Goose Creek Cabin Bog	Plants located around dried pond	58.692	-94.132	5
CBRAE	JBHCH809-10	10PROBE-29117	JX830701	658	0	2	1	Biodiversity Institute of Ontario	Arthropoda	Insecta	Hymenoptera	Braconidae	Microgastrinae	Microgaster	Microgaster jft10	09-Aug-2010	7 km SEE Churchill, Launch Road	Old Dump by Paul Ratson`s House	58.756	-94.03
CBRAE	JBHCH813-10	10PROBE-29121	JX831489	658	0	2	1	Biodiversity Institute of Ontario	Arthropoda	Insecta	Hymenoptera	Braconidae	Alysiinae			23-Jul-2010	10 km SE Churchill, Farnworth Lake (Landing L.)	grasses and willows on bank and around cabin	58.705	-94.054
CBRAE	JBHCH817-10	10PROBE-29125	JX830637	658	0	2	1	Biodiversity Institute of Ontario	Arthropoda	Insecta	Hymenoptera	Braconidae	Alysiinae			23-Jul-2010	10 km SE Churchill, Farnworth Lake (Landing L.)	grasses and willows on bank and around cabin	58.705	-94.054
CBRAE	JBHCH824-10	10PROBE-29132	JX832773	658	0	2	1	Biodiversity Institute of Ontario	Arthropoda	Insecta	Hymenoptera	Braconidae	Microgastrinae	Cotesia	Cotesia jft99	23-Jul-2010	10 km SE Churchill, Farnworth Lake (Landing L.)	grasses and willows on bank and around cabin	58.705	-94.054
CBRAE	JBHCH825-10	10PROBE-29133	JX829850	658	0	2	1	Biodiversity Institute of Ontario	Arthropoda	Insecta	Hymenoptera	Braconidae	Alysiinae			23-Jul-2010	10 km SE Churchill, Farnworth Lake (Landing L.)	grasses and willows on bank and around cabin	58.705	-94.054
CBRAE	JBHCH826-10	10PROBE-29134	JX831613	658	0	2	1	Biodiversity Institute of Ontario	Arthropoda	Insecta	Hymenoptera	Braconidae	Braconinae			23-Jul-2010	10 km SE Churchill, Farnworth Lake (Landing L.)	grasses and willows on bank and around cabin	58.705	-94.054
CBRAE	JBHCH827-10	10PROBE-29135	JX829262	658	0	2	1	Biodiversity Institute of Ontario	Arthropoda	Insecta	Hymenoptera	Braconidae	Alysiinae			23-Jul-2010	10 km SE Churchill, Farnworth Lake (Landing L.)	grasses and willows on bank and around cabin	58.705	-94.054
CBRAE	JBHCH834-10	10PROBE-29142	JX829401	658	0	2	1	Biodiversity Institute of Ontario	Arthropoda	Insecta	Hymenoptera	Braconidae	Alysiinae			22-Jul-2010	26 km SE Churchill, Twin Lakes fen	fen	58.633	-93.787
CBRAE	JBHCH835-10	10PROBE-29143	JX829009	658	0	2	1	Biodiversity Institute of Ontario	Arthropoda	Insecta	Hymenoptera	Braconidae	Alysiinae	Dinotrema		22-Jul-2010	26 km SE Churchill, Twin Lakes fen	fen	58.633	-93.787
CBRAE	JBHCH844-10	10PROBE-29152	JX830540	658	0	2	1	Biodiversity Institute of Ontario	Arthropoda	Insecta	Hymenoptera	Braconidae	Aphidiinae	Monoctonus		22-Jul-2010	26 km SE Churchill, Twin Lakes fen	fen	58.633	-93.787
CBRAE	JBHCH849-10	10PROBE-29157	JX830100	658	0	2	1	Biodiversity Institute of Ontario	Arthropoda	Insecta	Hymenoptera	Braconidae	Braconinae			18-Jul-2010	26 km SE Churchill, Twin Lakes fen	grasses and willows	58.633	-93.787
CBRAE	JBHCH850-10	10PROBE-29158	JX831778	658	0	2	1	Biodiversity Institute of Ontario	Arthropoda	Insecta	Hymenoptera	Braconidae	Alysiinae			18-Jul-2010	26 km SE Churchill, Twin Lakes fen	grasses and willows	58.633	-93.787
CBRAE	JBHCH854-10	10PROBE-29162	JX832288	658	0	2	1	Biodiversity Institute of Ontario	Arthropoda	Insecta	Hymenoptera	Braconidae	Alysiinae			18-Jul-2010	26 km SE Churchill, Twin Lakes fen	grasses and willows	58.633	-93.787
CBRAE	JBHCH890-10	10PROBE-29198	JX830519	658	0	2	1	Biodiversity Institute of Ontario	Arthropoda	Insecta	Hymenoptera	Braconidae	Orgilinae	Orgilus		22-Jul-2010	26 km SE Churchill, Twin Lakes fen	fen	58.633	-93.787
CBRAE	JBHCH896-10	10PROBE-29204	JX830960	658	0	2	1	Biodiversity Institute of Ontario	Arthropoda	Insecta	Hymenoptera	Braconidae	Alysiinae			18-Jul-2010	26 km SE Churchill, Twin Lakes fen	grasses and willows	58.633	-93.787
CBRAE	JBHCH904-10	10PROBE-29212	JX831680	658	0	2	1	Biodiversity Institute of Ontario	Arthropoda	Insecta	Hymenoptera	Braconidae	Braconinae			18-Jul-2010	26 km SE Churchill, Twin Lakes fen	grasses and willows	58.633	-93.787
CBRAE	JBHCH934-10	10PROBE-29242	JX831929	658	0	2	1	Biodiversity Institute of Ontario	Arthropoda	Insecta	Hymenoptera	Braconidae	Alysiinae			19-Jul-2010	12 km ESE Churchill, Launch Road	Launch road Fen	58.754	-93.998
CBRAE	JBHCH935-10	10PROBE-29243	JX832424	658	0	2	1	Biodiversity Institute of Ontario	Arthropoda	Insecta	Hymenoptera	Braconidae	Alysiinae			19-Jul-2010	12 km ESE Churchill, Launch Road	Launch road Fen	58.754	-93.998
CBRAE	JBHCH936-10	10PROBE-29244	JX832158	658	0	2	1	Biodiversity Institute of Ontario	Arthropoda	Insecta	Hymenoptera	Braconidae	Alysiinae			19-Jul-2010	12 km ESE Churchill, Launch Road	Launch road Fen	58.754	-93.998
CBRAE	JBHCH937-10	10PROBE-29245	JX830420	658	0	2	1	Biodiversity Institute of Ontario	Arthropoda	Insecta	Hymenoptera	Braconidae	Alysiinae			19-Jul-2010	12 km ESE Churchill, Launch Road	Launch road Fen	58.754	-93.998
CBRAE	JBHCH939-10	10PROBE-29247	JX829408	658	0	2	1	Biodiversity Institute of Ontario	Arthropoda	Insecta	Hymenoptera	Braconidae	Braconinae			19-Jul-2010	12 km ESE Churchill, Launch Road	Launch road Fen	58.754	-93.998
CBRAE	JBHCH942-10	10PROBE-29250	JX830249	658	0	2	1	Biodiversity Institute of Ontario	Arthropoda	Insecta	Hymenoptera	Braconidae	Alysiinae			19-Jul-2010	12 km ESE Churchill, Launch Road	Launch road Fen	58.754	-93.998
CBRAE	JBHCH943-10	10PROBE-29251	JX832239	658	0	2	1	Biodiversity Institute of Ontario	Arthropoda	Insecta	Hymenoptera	Braconidae	Alysiinae			19-Jul-2010	12 km ESE Churchill, Launch Road	Launch road Fen	58.754	-93.998
CBRAE	JBHCH968-10	10PROBE-29276	JX830604	658	0	2	1	Biodiversity Institute of Ontario	Arthropoda	Insecta	Hymenoptera	Braconidae	Microgastrinae	Pholetesor	Pholetesor viminetorum	19-Jul-2010	12 km ESE Churchill, Launch Road	Launch road Fen	58.754	-93.998
CBRAE	JBHCH971-10	10PROBE-29279	JX831377	658	0	2	1	Biodiversity Institute of Ontario	Arthropoda	Insecta	Hymenoptera	Braconidae	Alysiinae	Chorebus		19-Jul-2010	12 km ESE Churchill, Launch Road	Launch road Fen	58.754	-93.998
CBRAE	JBHCH983-10	10PROBE-29291	JX830134	618	0	2	1	Biodiversity Institute of Ontario	Arthropoda	Insecta	Hymenoptera	Braconidae	Aphidiinae			07-Aug-2010	10 km SE Churchill, Farnworth Lake (Landing L.)	Willows Only	58.705	-94.052	14
CBRAE	JBHCH986-10	10PROBE-29294	JX829241	658	0	2	1	Biodiversity Institute of Ontario	Arthropoda	Insecta	Hymenoptera	Braconidae	Aphidiinae			18-Jul-2010	26 km SE Churchill, Twin Lakes burn site	burn area near poplars	58.619	-93.829
CBRAE	JBHCH988-10	10PROBE-29296	JX828645	658	0	2	1	Biodiversity Institute of Ontario	Arthropoda	Insecta	Hymenoptera	Braconidae	Alysiinae			06-Aug-2010	24 km E Churchill, Gordon Point	grasses behind intertidal	58.792	-93.751
CBRAE	JBHCH989-10	10PROBE-29297	JX828624	658	0	2	1	Biodiversity Institute of Ontario	Arthropoda	Insecta	Hymenoptera	Braconidae	Alysiinae			06-Aug-2010	24 km E Churchill, Gordon Point	grasses behind intertidal	58.792	-93.751
CBRAE	JBHCH997-10	10PROBE-29305	JN300045	658	0	2	1	Biodiversity Institute of Ontario	Arthropoda	Insecta	Hymenoptera	Braconidae	Alysiinae	Chorebus	Chorebus jft03	25-Jul-2010	8 km E Churchill, Polar Bear Alley	1km down road, grasses and willows along road	58.761	-94.012
CBRAE	JBHCI002-10	10PROBE-29309	JN300048	658	0	2	1	Biodiversity Institute of Ontario	Arthropoda	Insecta	Hymenoptera	Braconidae	Microgastrinae	Dolichogenidea	Dolichogenidea jft01	25-Jul-2010	8 km E Churchill, Polar Bear Alley	1km down road, grasses and willows along road	58.761	-94.012
CBRAE	JBHCI003-10	10PROBE-29310	JN300049	658	0	2	1	Biodiversity Institute of Ontario	Arthropoda	Insecta	Hymenoptera	Braconidae	Microgastrinae	Dolichogenidea	Dolichogenidea jft01	25-Jul-2010	8 km E Churchill, Polar Bear Alley	1km down road, grasses and willows along road	58.761	-94.012
CBRAE	JBHCI004-10	10PROBE-29311	JN300050	658	0	2	1	Biodiversity Institute of Ontario	Arthropoda	Insecta	Hymenoptera	Braconidae	Microgastrinae	Dolichogenidea	Dolichogenidea jft01	25-Jul-2010	8 km E Churchill, Polar Bear Alley	1km down road, grasses and willows along road	58.761	-94.012
CBRAE	JBHCI005-10	10PROBE-29312	JN300051	658	0	2	1	Biodiversity Institute of Ontario	Arthropoda	Insecta	Hymenoptera	Braconidae	Microgastrinae	Dolichogenidea	Dolichogenidea jft01	25-Jul-2010	8 km E Churchill, Polar Bear Alley	1km down road, grasses and willows along road	58.761	-94.012
CBRAE	JBHCI006-10	10PROBE-29313	JN300052	658	0	2	1	Biodiversity Institute of Ontario	Arthropoda	Insecta	Hymenoptera	Braconidae	Alysiinae	Phaenocarpa	Phaenocarpa jft01	25-Jul-2010	8 km E Churchill, Polar Bear Alley	1km down road, grasses and willows along road	58.761	-94.012
CBRAE	JBHCI007-10	10PROBE-29314	JN300053	658	0	2	1	Biodiversity Institute of Ontario	Arthropoda	Insecta	Hymenoptera	Braconidae	Microgastrinae	Dolichogenidea	Dolichogenidea jft01	25-Jul-2010	8 km E Churchill, Polar Bear Alley	1km down road, grasses and willows along road	58.761	-94.012
CBRAE	JBHCI012-10	10PROBE-29319	JN300058	658	0	2	1	Biodiversity Institute of Ontario	Arthropoda	Insecta	Hymenoptera	Braconidae				21-Jul-2010	16 km E Churchill, Bird Cove, Rock Bluff B	Vegetation among pools, near Pond 3	58.771	-93.851
CBRAE	JBHCI013-10	10PROBE-29320	JN300059	658	0	2	1	Biodiversity Institute of Ontario	Arthropoda	Insecta	Hymenoptera	Braconidae	Meteorinae	Meteorus		21-Jul-2010	16 km E Churchill, Bird Cove, Rock Bluff B	Vegetation among pools, near Pond 3	58.771	-93.851
CBRAE	JBHCI018-10	10PROBE-29325	JN300064	658	0	2	1	Biodiversity Institute of Ontario	Arthropoda	Insecta	Hymenoptera	Braconidae	Cheloninae			16-Jul-2010	10 km ESE Churchill, Launch Road near A-frame	Dome Ponds	58.756	-94.001
CBRAE	JBHCI019-10	10PROBE-29326	JN300065	658	0	2	1	Biodiversity Institute of Ontario	Arthropoda	Insecta	Hymenoptera	Braconidae	Alysiinae	Chorebus	Chorebus jft06	16-Jul-2010	10 km ESE Churchill, Launch Road near A-frame	Dome Ponds	58.756	-94.001
CBRAE	JBHCI020-10	10PROBE-29327	JX832070	658	0	2	1	Biodiversity Institute of Ontario	Arthropoda	Insecta	Hymenoptera	Braconidae	Aphidiinae			03-Aug-2010	5 km SE Churchill, Intersection of Goose Creek Rd and Canadian National Railway		58.718	-94.122	3
CBRAE	JBHCI021-10	10PROBE-29328	JN300066	658	0	2	1	Biodiversity Institute of Ontario	Arthropoda	Insecta	Hymenoptera	Braconidae	Cheloninae			24-Jul-2010	3 km SE Churchill, pipeline	grasses on welcome sign road	58.757	-94.151
CBRAE	JBHCI028-10	10PROBE-29335	JN300073	658	0	2	1	Biodiversity Institute of Ontario	Arthropoda	Insecta	Hymenoptera	Braconidae	Microgastrinae	Dolichogenidea	Dolichogenidea jft01	23-Jul-2010	11 km S Churchill, Goose Creek	First Bridge, grasses along creek	58.666	-94.16
CBRAE	JBHCI029-10	10PROBE-29336	JN300074	658	0	2	1	Biodiversity Institute of Ontario	Arthropoda	Insecta	Hymenoptera	Braconidae	Alysiinae			23-Jul-2010	11 km S Churchill, Goose Creek	First Bridge, grasses along creek	58.666	-94.16
CBRAE	JBHCI030-10	10PROBE-29337	JN300075	658	0	2	1	Biodiversity Institute of Ontario	Arthropoda	Insecta	Hymenoptera	Braconidae	Aphidiinae			23-Jul-2010	11 km S Churchill, Goose Creek	First Bridge, grasses along creek	58.666	-94.16
CBRAE	JBHCI034-10	10PROBE-29341	JN300078	658	0	2	1	Biodiversity Institute of Ontario	Arthropoda	Insecta	Hymenoptera	Braconidae	Alysiinae			19-Jul-2010	10 km SE Churchill, Farnworth Lake (Landing L.)	grasses and willows on bank and around cabin	58.705	-94.054
CBRAE	JBHCI035-10	10PROBE-29342	JN300079	658	0	2	1	Biodiversity Institute of Ontario	Arthropoda	Insecta	Hymenoptera	Braconidae	Alysiinae			19-Jul-2010	10 km SE Churchill, Farnworth Lake (Landing L.)	grasses and willows on bank and around cabin	58.705	-94.054
CBRAE	JBHCI036-10	10PROBE-29343	JN300080	658	0	2	1	Biodiversity Institute of Ontario	Arthropoda	Insecta	Hymenoptera	Braconidae	Alysiinae			19-Jul-2010	10 km SE Churchill, Farnworth Lake (Landing L.)	grasses and willows on bank and around cabin	58.705	-94.054
CBRAE	JBHCI037-10	10PROBE-29344	JN300081	658	0	2	1	Biodiversity Institute of Ontario	Arthropoda	Insecta	Hymenoptera	Braconidae	Aphidiinae			19-Jul-2010	10 km SE Churchill, Farnworth Lake (Landing L.)	grasses and willows on bank and around cabin	58.705	-94.054
CBRAE	JBHCI038-10	10PROBE-29345	JN300082	658	0	2	1	Biodiversity Institute of Ontario	Arthropoda	Insecta	Hymenoptera	Braconidae	Aphidiinae			03-Aug-2010	11 km S Churchill, Goose Creek	2nd set of tracks - shrubbery by creek	58.717	-94.123	15
CBRAE	JBHCI039-10	10PROBE-29346	JN300083	658	0	2	1	Biodiversity Institute of Ontario	Arthropoda	Insecta	Hymenoptera	Braconidae	Aphidiinae	Aphidius		03-Aug-2010	11 km S Churchill, Goose Creek	2nd set of tracks - shrubbery by creek	58.717	-94.123	15
CBRAE	JBHCI040-10	10PROBE-29347	JX833504	618	0	1	1	Biodiversity Institute of Ontario	Arthropoda	Insecta	Hymenoptera	Braconidae	Aphidiinae			03-Aug-2010	11 km S Churchill, Goose Creek	2nd set of tracks - shrubbery by creek	58.717	-94.123	15
CBRAE	JBHCI043-10	10PROBE-29350	JN300085	658	0	2	1	Biodiversity Institute of Ontario	Arthropoda	Insecta	Hymenoptera	Braconidae	Alysiinae	Dinotrema		08-Jul-2010	16 km E Churchill, Bird Cove, Rock Bluff A	Grasses between ponds, close to pond 34	58.772	-93.844
CBRAE	JBHCI044-10	10PROBE-29351	JN300086	627	0	2	1	Biodiversity Institute of Ontario	Arthropoda	Insecta	Hymenoptera	Braconidae	Aphidiinae			08-Jul-2010	16 km E Churchill, Bird Cove, Rock Bluff A	Grasses between ponds, close to pond 34	58.772	-93.844
CBRAE	JBHCI125-10	10PROBE-29432	JN300159	658	0	2	1	Biodiversity Institute of Ontario	Arthropoda	Insecta	Hymenoptera	Braconidae	Alysiinae			19-Jul-2010	10 km SE Churchill, Farnworth Lake (Landing L.)	grasses and willows on bank and around cabin	58.705	-94.054
CBRAE	JBHCI126-10	10PROBE-29433	JN300160	658	0	2	1	Biodiversity Institute of Ontario	Arthropoda	Insecta	Hymenoptera	Braconidae	Alysiinae			19-Jul-2010	10 km SE Churchill, Farnworth Lake (Landing L.)	grasses and willows on bank and around cabin	58.705	-94.054
CBRAE	JBHCI152-11	BIOUG00572-B07	JN300186	658	0	2	1	Biodiversity Institute of Ontario	Arthropoda	Insecta	Hymenoptera	Braconidae	Braconinae			29-Jul-2010	23 km SE Churchill, Twin Lakes Road fen	fen grasses and willows, 5km down Twin lakes rd	58.672	-93.839
CBRAE	JBHCI209-11	BIOUG00572-G04	JN300238	658	0	2	1	Biodiversity Institute of Ontario	Arthropoda	Insecta	Hymenoptera	Braconidae	Euphorinae			08-Jul-2010	7 km SEE Churchill, Launch Road	Old Dump by Paul Ratson`s House	58.756	-94.03
CBRAE	JBHCI226-11	BIOUG00572-H09	JN300255	658	0	2	1	Biodiversity Institute of Ontario	Arthropoda	Insecta	Hymenoptera	Braconidae	Alysiinae			10-Jul-2010	10 km SE Churchill, Farnworth Lake (Landing L.)	grasses near abandoned cabin	58.705	-94.054
CBRAE	JBHCI239-11	BIOUG00726-A11	JN300264	658	0	2	1	Biodiversity Institute of Ontario	Arthropoda	Insecta	Hymenoptera	Braconidae	Alysiinae			29-Jul-2010	23 km SE Churchill, Twin Lakes Road fen	fen grasses and willows, 5km down Twin lakes rd	58.672	-93.839
CBRAE	JBHCI240-11	BIOUG00726-A12	JN300265	658	0	2	1	Biodiversity Institute of Ontario	Arthropoda	Insecta	Hymenoptera	Braconidae	Aphidiinae			29-Jul-2010	23 km SE Churchill, Twin Lakes Road fen	fen grasses and willows, 5km down Twin lakes rd	58.672	-93.839
CBRAE	JBHCI246-11	BIOUG00726-B06	JN300270	658	0	2	1	Biodiversity Institute of Ontario	Arthropoda	Insecta	Hymenoptera	Braconidae				29-Jul-2010	23 km SE Churchill, Twin Lakes Road fen	fen grasses and willows, 5km down Twin lakes rd	58.672	-93.839
CBRAE	JBHCI247-11	BIOUG00726-B07	JN300271	658	0	2	1	Biodiversity Institute of Ontario	Arthropoda	Insecta	Hymenoptera	Braconidae	Microgastrinae	Apanteles	Apanteles ensiger	29-Jul-2010	23 km SE Churchill, Twin Lakes Road fen	fen grasses and willows, 5km down Twin lakes rd	58.672	-93.839
CBRAE	JBHCI248-11	BIOUG00726-B08	JN300272	658	0	2	1	Biodiversity Institute of Ontario	Arthropoda	Insecta	Hymenoptera	Braconidae	Microgastrinae	Apanteles	Apanteles jft02	29-Jul-2010	23 km SE Churchill, Twin Lakes Road fen	fen grasses and willows, 5km down Twin lakes rd	58.672	-93.839
CBRAE	JBHCI254-11	BIOUG00726-C02	JN300274	658	0	2	1	Biodiversity Institute of Ontario	Arthropoda	Insecta	Hymenoptera	Braconidae	Aphidiinae			02-Aug-2010	23 km E Churchill, Ramsay Creek	creek bed grasses	58.73	-93.78
CBRAE	JBHCI256-11	BIOUG00726-C04	JN300276	658	0	2	1	Biodiversity Institute of Ontario	Arthropoda	Insecta	Hymenoptera	Braconidae	Microgastrinae	Microplitis	Microplitis jft08	02-Aug-2010	23 km E Churchill, Ramsay Creek	creek bed grasses	58.73	-93.78
CBRAE	JBHCI258-11	BIOUG00726-C06	JN300278	658	0	2	1	Biodiversity Institute of Ontario	Arthropoda	Insecta	Hymenoptera	Braconidae	Microgastrinae	Dolichogenidea	Dolichogenidea jft01	02-Aug-2010	23 km E Churchill, Ramsay Creek	creek bed grasses	58.73	-93.78
CBRAE	JBHCI259-11	BIOUG00726-C07	JN300279	621	0	2	1	Biodiversity Institute of Ontario	Arthropoda	Insecta	Hymenoptera	Braconidae	Microgastrinae	Dolichogenidea	Dolichogenidea jft01	02-Aug-2010	23 km E Churchill, Ramsay Creek	creek bed grasses	58.73	-93.78
CBRAE	JBHCI260-11	BIOUG00726-C08	JX828495	633	0	1	1	Biodiversity Institute of Ontario	Arthropoda	Insecta	Hymenoptera	Braconidae	Euphorinae			02-Aug-2010	23 km E Churchill, Ramsay Creek	creek bed grasses	58.73	-93.78
CBRAE	JBHCI261-11	BIOUG00726-C09	JN300280	636	0	2	1	Biodiversity Institute of Ontario	Arthropoda	Insecta	Hymenoptera	Braconidae	Euphorinae			02-Aug-2010	23 km E Churchill, Ramsay Creek	creek bed grasses	58.73	-93.78
CBRAE	JBHCI262-11	BIOUG00726-C10	JN300281	631	0	2	1	Biodiversity Institute of Ontario	Arthropoda	Insecta	Hymenoptera	Braconidae	Euphorinae			02-Aug-2010	23 km E Churchill, Ramsay Creek	creek bed grasses	58.73	-93.78
CBRAE	JBHCI284-11	BIOUG00726-E08	JN300284	658	0	2	1	Biodiversity Institute of Ontario	Arthropoda	Insecta	Hymenoptera	Braconidae				05-Aug-2010	9 km S Churchill, Goose Creek Cabin Bog	bog	58.676	-94.144
CBRAE	JBHCI293-11	BIOUG00726-F05	JN300293	658	0	2	1	Biodiversity Institute of Ontario	Arthropoda	Insecta	Hymenoptera	Braconidae	Alysiinae	Dinotrema		05-Aug-2010	9 km S Churchill, Goose Creek Cabin Bog	bog	58.676	-94.144
CBRAE	JBHCI297-11	BIOUG00726-F09	JN300296	658	0	2	1	Biodiversity Institute of Ontario	Arthropoda	Insecta	Hymenoptera	Braconidae	Alysiinae			05-Aug-2010	9 km S Churchill, Goose Creek Cabin Bog	bog	58.676	-94.144
CBRAE	JBHCI301-11	BIOUG00726-G01	JN300300	658	0	2	1	Biodiversity Institute of Ontario	Arthropoda	Insecta	Hymenoptera	Braconidae	Alysiinae	Idiasta	Idiasta jft02	05-Aug-2010	9 km S Churchill, Goose Creek Cabin Bog	bog	58.676	-94.144
CBRAE	JBHCI302-11	BIOUG00726-G02	JN300301	658	0	2	1	Biodiversity Institute of Ontario	Arthropoda	Insecta	Hymenoptera	Braconidae	Microgastrinae	Apanteles	Apanteles polychrosidis	05-Aug-2010	9 km S Churchill, Goose Creek Cabin Bog	bog	58.676	-94.144
CBRAE	JBHCI304-11	BIOUG00726-G04	JN300303	658	0	2	1	Biodiversity Institute of Ontario	Arthropoda	Insecta	Hymenoptera	Braconidae	Microgastrinae	Microplitis	Microplitis varicolor	05-Aug-2010	9 km S Churchill, Goose Creek Cabin Bog	bog	58.676	-94.144
CBRAE	JBHCI318-11	BIOUG00726-H06	JN300312	658	0	2	1	Biodiversity Institute of Ontario	Arthropoda	Insecta	Hymenoptera	Braconidae	Microgastrinae	Microplitis	Microplitis jft113	08-Jul-2010	7 km SEE Churchill, Launch Road	Old Dump by Paul Ratson`s House	58.756	-94.03
CBRAE	JBHCI326-11	BIOUG00732-A03	JN300316	655	0	2	1	Biodiversity Institute of Ontario	Arthropoda	Insecta	Hymenoptera	Braconidae	Cheloninae			10-Jul-2010	10 km SE Churchill, Farnworth Lake (Landing L.)	grasses near abandoned cabin	58.705	-94.054
CBRAE	JBHCI327-11	BIOUG00732-A04	JN300317	658	0	2	1	Biodiversity Institute of Ontario	Arthropoda	Insecta	Hymenoptera	Braconidae	Microgastrinae	Cotesia	Cotesia jft09	10-Jul-2010	10 km SE Churchill, Farnworth Lake (Landing L.)	grasses near abandoned cabin	58.705	-94.054
CBRAE	JBHCI328-11	BIOUG00732-A05	JN300318	629	0	2	1	Biodiversity Institute of Ontario	Arthropoda	Insecta	Hymenoptera	Braconidae	Aphidiinae			10-Jul-2010	10 km SE Churchill, Farnworth Lake (Landing L.)	grasses near abandoned cabin	58.705	-94.054
CBRAE	JBHCI330-11	BIOUG00732-A07	JN300320	658	0	2	1	Biodiversity Institute of Ontario	Arthropoda	Insecta	Hymenoptera	Braconidae	Alysiinae	Alysia	Alysia jft01	10-Jul-2010	10 km SE Churchill, Farnworth Lake (Landing L.)	grasses near abandoned cabin	58.705	-94.054
CBRAE	JBHCI353-11	BIOUG00732-C06	JN300330	630	0	2	1	Biodiversity Institute of Ontario	Arthropoda	Insecta	Hymenoptera	Braconidae	Euphorinae			03-Aug-2010	23 km E Churchill, Ramsay Creek	creek bed grasses	58.73	-93.78
CBRAE	JBHCI355-11	BIOUG00732-C08	JN300332	658	0	2	1	Biodiversity Institute of Ontario	Arthropoda	Insecta	Hymenoptera	Braconidae	Microgastrinae	Dolichogenidea	Dolichogenidea jft02	03-Aug-2010	23 km E Churchill, Ramsay Creek	creek bed grasses	58.73	-93.78
CBRAE	JBHCI356-11	BIOUG00732-C09	JN300333	658	0	2	1	Biodiversity Institute of Ontario	Arthropoda	Insecta	Hymenoptera	Braconidae	Aphidiinae			03-Aug-2010	23 km E Churchill, Ramsay Creek	creek bed grasses	58.73	-93.78
CBRAE	JBHCI358-11	BIOUG00732-C11	JN300335	658	0	2	1	Biodiversity Institute of Ontario	Arthropoda	Insecta	Hymenoptera	Braconidae	Microgastrinae	Cotesia	Cotesia jft06	03-Aug-2010	23 km E Churchill, Ramsay Creek	creek bed grasses	58.73	-93.78
CBRAE	JBHCI359-11	BIOUG00732-C12	JN300336	658	0	2	1	Biodiversity Institute of Ontario	Arthropoda	Insecta	Hymenoptera	Braconidae	Orgilinae			03-Aug-2010	23 km E Churchill, Ramsay Creek	creek bed grasses	58.73	-93.78
CBRAE	JBHCI363-11	BIOUG00732-D04	JN300340	658	0	2	1	Biodiversity Institute of Ontario	Arthropoda	Insecta	Hymenoptera	Braconidae	Microgastrinae	Microplitis	Microplitis varicolor	03-Aug-2010	23 km E Churchill, Ramsay Creek	creek bed grasses	58.73	-93.78
CBRAE	JBHCI364-11	BIOUG00732-D05	JX833171	658	0	2	1	Biodiversity Institute of Ontario	Arthropoda	Insecta	Hymenoptera	Braconidae	Braconinae			01-Aug-2010	14 km E Churchill, Intertidal near abandoned radar site (Golf Balls)	Further up from intertidal, grasses on road	58.762	-93.929
CBRAE	JBHCI375-11	BIOUG00732-E04	JX833152	658	0	2	1	Biodiversity Institute of Ontario	Arthropoda	Insecta	Hymenoptera	Braconidae	Microgastrinae	Microplitis	Microplitis jft08	01-Aug-2010	14 km E Churchill, Intertidal near abandoned radar site (Golf Balls)	Further up from intertidal, grasses on road	58.762	-93.929
CBRAE	JBHCI377-11	BIOUG00732-E06	JX828764	658	0	2	1	Biodiversity Institute of Ontario	Arthropoda	Insecta	Hymenoptera	Braconidae	Alysiinae			01-Aug-2010	14 km E Churchill, Intertidal near abandoned radar site (Golf Balls)	Further up from intertidal, grasses on road	58.762	-93.929
CBRAE	JBHCI378-11	BIOUG00732-E07	JX830467	658	0	2	1	Biodiversity Institute of Ontario	Arthropoda	Insecta	Hymenoptera	Braconidae	Microgastrinae	Apanteles	Apanteles jft02	01-Aug-2010	14 km E Churchill, Intertidal near abandoned radar site (Golf Balls)	Further up from intertidal, grasses on road	58.762	-93.929
CBRAE	JBHCI379-11	BIOUG00732-E08	JX833456	658	0	2	1	Biodiversity Institute of Ontario	Arthropoda	Insecta	Hymenoptera	Braconidae	Orgilinae			01-Aug-2010	14 km E Churchill, Intertidal near abandoned radar site (Golf Balls)	Further up from intertidal, grasses on road	58.762	-93.929
CBRAE	JBHCI380-11	BIOUG00732-E09	JX829598	658	0	2	1	Biodiversity Institute of Ontario	Arthropoda	Insecta	Hymenoptera	Braconidae	Orgilinae			01-Aug-2010	14 km E Churchill, Intertidal near abandoned radar site (Golf Balls)	Further up from intertidal, grasses on road	58.762	-93.929
CBRAE	JBHCI381-11	BIOUG00732-E10	JX830504	631	0	2	1	Biodiversity Institute of Ontario	Arthropoda	Insecta	Hymenoptera	Braconidae	Blacinae			01-Aug-2010	14 km E Churchill, Intertidal near abandoned radar site (Golf Balls)	Further up from intertidal, grasses on road	58.762	-93.929
CBRAE	JBHCI386-11	BIOUG00732-F03	JX830520	658	0	2	1	Biodiversity Institute of Ontario	Arthropoda	Insecta	Hymenoptera	Braconidae	Orgilinae			01-Aug-2010	14 km E Churchill, Intertidal near abandoned radar site (Golf Balls)	Further up from intertidal, grasses on road	58.762	-93.929
CBRAE	JBHCI389-11	BIOUG00732-F06	JN300343	657	0	2	1	Biodiversity Institute of Ontario	Arthropoda	Insecta	Hymenoptera	Braconidae	Microgastrinae	Protapanteles	Protapanteles jft02	06-Aug-2010	12 km ESE Churchill, Launch Road	Launch road Fen	58.754	-93.998
CBRAE	JBHCI398-11	BIOUG00732-G03	JN300351	658	0	2	1	Biodiversity Institute of Ontario	Arthropoda	Insecta	Hymenoptera	Braconidae	Aphidiinae	Aphidius		14-Jul-2010	23 km E Churchill, Ramsay Creek	creek grasses	58.73	-93.78
CBRAE	JBHCI399-11	BIOUG00732-G04	JN300352	658	0	2	1	Biodiversity Institute of Ontario	Arthropoda	Insecta	Hymenoptera	Braconidae	Microgastrinae	Pholetesor	Pholetesor jft13	14-Jul-2010	23 km E Churchill, Ramsay Creek	creek grasses	58.73	-93.78
CBRAE	JBHCI434-11	BIOUG00733-B04	JN300373	658	0	2	1	Biodiversity Institute of Ontario	Arthropoda	Insecta	Hymenoptera	Braconidae				14-Jul-2010	10 km ESE Churchill, Launch Road near A-frame	Launch road Fen	58.754	-93.998
CBRAE	JBHCI439-11	BIOUG00733-B09	JN300378	658	0	2	1	Biodiversity Institute of Ontario	Arthropoda	Insecta	Hymenoptera	Braconidae	Microgastrinae	Microplitis	Microplitis jft02	14-Jul-2010	10 km ESE Churchill, Launch Road near A-frame	Launch road Fen	58.754	-93.998
CBRAE	JBHCI440-11	BIOUG00733-B10	JN300379	658	0	2	1	Biodiversity Institute of Ontario	Arthropoda	Insecta	Hymenoptera	Braconidae	Alysiinae			14-Jul-2010	10 km ESE Churchill, Launch Road near A-frame	Launch road Fen	58.754	-93.998
CBRAE	JBHCI446-11	BIOUG00733-C04	JN300385	658	0	2	1	Biodiversity Institute of Ontario	Arthropoda	Insecta	Hymenoptera	Braconidae	Euphorinae			30-Jul-2010	7 km SEE Churchill, Launch Road	Old Dump by Paul Ratson`s House	58.756	-94.03
CBRAE	JBHCI452-11	BIOUG00733-C10	JN300391	658	0	2	1	Biodiversity Institute of Ontario	Arthropoda	Insecta	Hymenoptera	Braconidae				03-Aug-2010	23 km E Churchill, Ramsay Creek	creek bed grasses	58.73	-93.78
CBRAE	JBHCI455-11	BIOUG00733-D01	JN300394	658	1	2	1	Biodiversity Institute of Ontario	Arthropoda	Insecta	Hymenoptera	Braconidae	Rogadinae	Aleiodes		03-Aug-2010	23 km E Churchill, Ramsay Creek	creek bed grasses	58.73	-93.78
CBRAE	JBHCI467-11	BIOUG00733-E01	JN300406	658	0	2	1	Biodiversity Institute of Ontario	Arthropoda	Insecta	Hymenoptera	Braconidae	Microgastrinae	Microplitis	Microplitis varicolor	03-Aug-2010	23 km E Churchill, Ramsay Creek	creek bed grasses	58.73	-93.78
CBRAE	JBHCI468-11	BIOUG00733-E02	JN300407	658	0	2	1	Biodiversity Institute of Ontario	Arthropoda	Insecta	Hymenoptera	Braconidae	Orgilinae			03-Aug-2010	23 km E Churchill, Ramsay Creek	creek bed grasses	58.73	-93.78
CBRAE	JBHCI469-11	BIOUG00733-E03	JN300408	658	0	2	1	Biodiversity Institute of Ontario	Arthropoda	Insecta	Hymenoptera	Braconidae	Orgilinae			03-Aug-2010	23 km E Churchill, Ramsay Creek	creek bed grasses	58.73	-93.78
CBRAE	JBHCI489-11	BIOUG00733-F11	JX832154	658	0	2	1	Biodiversity Institute of Ontario	Arthropoda	Insecta	Hymenoptera	Braconidae	Orgilinae			01-Aug-2010	14 km E Churchill, Intertidal near abandoned radar site (Golf Balls)	Further up from intertidal, grasses on road	58.762	-93.929
CBRAE	JBHCI491-11	BIOUG00733-G01	JX831434	658	0	2	1	Biodiversity Institute of Ontario	Arthropoda	Insecta	Hymenoptera	Braconidae	Rogadinae			01-Aug-2010	14 km E Churchill, Intertidal near abandoned radar site (Golf Balls)	Further up from intertidal, grasses on road	58.762	-93.929
CBRAE	JBHCI585-11	BIOUG00740-F12	JN300469	658	0	2	1	Biodiversity Institute of Ontario	Arthropoda	Insecta	Hymenoptera	Braconidae	Ichneutinae	Ichneutes		09-Jul-2010	26 km SE Churchill, Twin Lakes, East Lake	opposite shore of lake	58.635	-93.8
CBRAE	JBHCI590-11	BIOUG00740-G05	JN300474	633	0	2	1	Biodiversity Institute of Ontario	Arthropoda	Insecta	Hymenoptera	Braconidae	Euphorinae			14-Jul-2010	7 km SEE Churchill, Launch Road	Old Dump by Paul Ratson`s House	58.756	-94.03
CBRAE	JBHCI610-11	BIOUG00761-A02	JN300488	658	0	2	1	Biodiversity Institute of Ontario	Arthropoda	Insecta	Hymenoptera	Braconidae	Orgilinae			26-Jul-2010	12 km ESE Churchill, Launch Road	Launch road Fen	58.754	-93.998
CBRAE	JBHCI617-11	BIOUG00761-A09	JN300489	658	0	2	1	Biodiversity Institute of Ontario	Arthropoda	Insecta	Hymenoptera	Braconidae	Microgastrinae	Apanteles	Apanteles ensiger	31-Jul-2010	10 km ESE Churchill, Launch Road near A-frame	Launch road Fen	58.754	-93.998
CBRAE	JBHCI627-11	BIOUG00761-B07	JX840780 *	658	0	2	1	Biodiversity Institute of Ontario	Arthropoda	Insecta	Hymenoptera	Braconidae	Agathidinae			09-Aug-2010	4 km SE Churchill, Dene Village	Grasses near monument	58.734	-94.112
CBRAE	JBHCI631-11	BIOUG00761-B11	JN300499	658	0	2	1	Biodiversity Institute of Ontario	Arthropoda	Insecta	Hymenoptera	Braconidae	Aphidiinae			09-Aug-2010	4 km SE Churchill, Dene Village	Grasses near monument	58.734	-94.112
CBRAE	JBHCI632-11	BIOUG00761-B12	JN300500	658	0	2	1	Biodiversity Institute of Ontario	Arthropoda	Insecta	Hymenoptera	Braconidae	Braconinae			09-Aug-2010	4 km SE Churchill, Dene Village	Grasses near monument	58.734	-94.112
CBRAE	JBHCI633-11	BIOUG00761-C01	JN300501	658	0	2	1	Biodiversity Institute of Ontario	Arthropoda	Insecta	Hymenoptera	Braconidae	Alysiinae			09-Aug-2010	4 km SE Churchill, Dene Village	Grasses near monument	58.734	-94.112
CBRAE	JBHCI652-11	BIOUG00761-D08	JN300512	658	0	2	1	Biodiversity Institute of Ontario	Arthropoda	Insecta	Hymenoptera	Braconidae	Alysiinae			14-Jul-2010	7 km SEE Churchill, Launch Road	Old Dump by Paul Ratson`s House	58.756	-94.03
CBRAE	JBHCI663-11	BIOUG00761-E07	JN300513	658	0	2	1	Biodiversity Institute of Ontario	Arthropoda	Insecta	Hymenoptera	Braconidae	Alysiinae			28-Jul-2010	10 km SE Churchill, Farnworth Lake (Landing L.)		58.705	-94.054
CBRAE	JBHCI681-11	BIOUG00761-G01	JN300523	658	0	2	1	Biodiversity Institute of Ontario	Arthropoda	Insecta	Hymenoptera	Braconidae	Aphidiinae	Pseudopraon		28-Jul-2010	10 km SE Churchill, Farnworth Lake (Landing L.)		58.705	-94.054
CBRAE	JBHCI690-11	BIOUG00761-G10	JN300528	658	0	2	1	Biodiversity Institute of Ontario	Arthropoda	Insecta	Hymenoptera	Braconidae	Aphidiinae			28-Jul-2010	10 km SE Churchill, Farnworth Lake (Landing L.)		58.705	-94.054
CBRAE	JBHCI691-11	BIOUG00761-G11	JN300529	658	0	2	1	Biodiversity Institute of Ontario	Arthropoda	Insecta	Hymenoptera	Braconidae	Alysiinae			28-Jul-2010	10 km SE Churchill, Farnworth Lake (Landing L.)		58.705	-94.054
CBRAE	JBHCI693-11	BIOUG00761-H01	JN300531	658	0	2	1	Biodiversity Institute of Ontario	Arthropoda	Insecta	Hymenoptera	Braconidae	Aphidiinae			28-Jul-2010	10 km SE Churchill, Farnworth Lake (Landing L.)		58.705	-94.054
CBRAE	JBHCI701-11	BIOUG00761-H09	JN300532	658	0	2	1	Biodiversity Institute of Ontario	Arthropoda	Insecta	Hymenoptera	Braconidae	Microgastrinae	Pholetesor	Pholetesor jft13	22-Jul-2010	8 km E Churchill, Polar Bear Alley	Pond West of Polar Bear Alley bank	58.761	-94.01
CBRAE	JBHCI702-11	BIOUG00761-H10	JN300533	658	0	2	1	Biodiversity Institute of Ontario	Arthropoda	Insecta	Hymenoptera	Braconidae	Microgastrinae	Dolichogenidea	Dolichogenidea jft01	22-Jul-2010	8 km E Churchill, Polar Bear Alley	Pond West of Polar Bear Alley bank	58.761	-94.01
CBRAE	JBHCI749-11	BIOUG00763-D10	JX829843	539	0	1	1	Biodiversity Institute of Ontario	Arthropoda	Insecta	Hymenoptera	Braconidae	Ichneutinae			14-Jul-2010	10 km SE Churchill, Farnworth Lake (Landing L.)	grasses near abandoned cabin	58.705	-94.054
CBRAE	JBHCI761-11	BIOUG00763-E10	JN300583	658	0	2	1	Biodiversity Institute of Ontario	Arthropoda	Insecta	Hymenoptera	Braconidae	Rogadinae	Aleiodes		24-Jul-2010	8 km E Churchill, Polar Bear Alley	1km down road, grasses and willows along road	58.761	-94.012
CBRAE	JBHCI763-11	BIOUG00763-E12	JN300585	658	0	2	1	Biodiversity Institute of Ontario	Arthropoda	Insecta	Hymenoptera	Braconidae	Alysiinae	Alysia		24-Jul-2010	8 km E Churchill, Polar Bear Alley	1km down road, grasses and willows along road	58.761	-94.012
CBRAE	JBHCI764-11	BIOUG00763-F01	JN300586	658	0	2	1	Biodiversity Institute of Ontario	Arthropoda	Insecta	Hymenoptera	Braconidae	Braconinae			24-Jul-2010	8 km E Churchill, Polar Bear Alley	1km down road, grasses and willows along road	58.761	-94.012
CBRAE	JBHCI802-11	BIOUG00764-A04	JN300620	658	0	2	1	Biodiversity Institute of Ontario	Arthropoda	Insecta	Hymenoptera	Braconidae	Cheloninae			22-Jul-2010	8 km E Churchill, Polar Bear Alley	Pond West of Polar Bear Alley bank	58.761	-94.01
CBRAE	JBHCI806-11	BIOUG00764-A08	JN300623	658	0	2	1	Biodiversity Institute of Ontario	Arthropoda	Insecta	Hymenoptera	Braconidae	Microgastrinae	Cotesia	Cotesia jft09	06-Aug-2010	12 km ESE Churchill, Launch Road	Launch road Fen	58.754	-93.998
CBRAE	JBHCI811-11	BIOUG00764-B01	JN300624	658	0	2	1	Biodiversity Institute of Ontario	Arthropoda	Insecta	Hymenoptera	Braconidae	Alysiinae			14-Jul-2010	10 km SE Churchill, Farnworth Lake (Landing L.)	grasses near abandoned cabin	58.705	-94.054
CBRAE	JBHCI812-11	BIOUG00764-B02	JN300625	658	0	2	1	Biodiversity Institute of Ontario	Arthropoda	Insecta	Hymenoptera	Braconidae	Alysiinae			14-Jul-2010	10 km SE Churchill, Farnworth Lake (Landing L.)	grasses near abandoned cabin	58.705	-94.054
CBRAE	JBHCI813-11	BIOUG00764-B03	JN300626	658	0	2	1	Biodiversity Institute of Ontario	Arthropoda	Insecta	Hymenoptera	Braconidae	Alysiinae			14-Jul-2010	10 km SE Churchill, Farnworth Lake (Landing L.)	grasses near abandoned cabin	58.705	-94.054
CBRAE	JBHCI814-11	BIOUG00764-B04	JN300627	658	0	2	1	Biodiversity Institute of Ontario	Arthropoda	Insecta	Hymenoptera	Braconidae	Braconinae			14-Jul-2010	10 km SE Churchill, Farnworth Lake (Landing L.)	grasses near abandoned cabin	58.705	-94.054
CBRAE	JBHCI815-11	BIOUG00764-B05	JN300628	658	0	2	1	Biodiversity Institute of Ontario	Arthropoda	Insecta	Hymenoptera	Braconidae	Alysiinae			14-Jul-2010	10 km SE Churchill, Farnworth Lake (Landing L.)	grasses near abandoned cabin	58.705	-94.054
CBRAE	JBHCI818-11	BIOUG00764-B08	JN300631	658	0	2	1	Biodiversity Institute of Ontario	Arthropoda	Insecta	Hymenoptera	Braconidae	Aphidiinae			14-Jul-2010	10 km SE Churchill, Farnworth Lake (Landing L.)	grasses near abandoned cabin	58.705	-94.054
CBRAE	JBHCI819-11	BIOUG00764-B09	JN300632	633	0	2	1	Biodiversity Institute of Ontario	Arthropoda	Insecta	Hymenoptera	Braconidae	Euphorinae			27-Jul-2010	23 km E Churchill, Ramsay Creek	creek bed grasses	58.73	-93.78
CBRAE	JBHCI820-11	BIOUG00764-B10	JN300633	658	0	2	1	Biodiversity Institute of Ontario	Arthropoda	Insecta	Hymenoptera	Braconidae	Microgastrinae	Pholetesor	Pholetesor jft13	27-Jul-2010	23 km E Churchill, Ramsay Creek	creek bed grasses	58.73	-93.78
CBRAE	JBHCI844-11	BIOUG00764-D10	JN300649	658	0	2	1	Biodiversity Institute of Ontario	Arthropoda	Insecta	Hymenoptera	Braconidae	Aphidiinae	Monoctonus		02-Aug-2010	26 km SE Churchill, Twin Lakes fen	fen	58.633	-93.787
CBRAE	JBHCI845-11	BIOUG00764-D11	JN300650	658	0	2	1	Biodiversity Institute of Ontario	Arthropoda	Insecta	Hymenoptera	Braconidae	Braconinae			02-Aug-2010	26 km SE Churchill, Twin Lakes fen	fen	58.633	-93.787
CBRAE	JBHCI859-11	BIOUG00764-F01	JN300662	625	0	2	1	Biodiversity Institute of Ontario	Arthropoda	Insecta	Hymenoptera	Braconidae	Alysiinae			02-Aug-2010	26 km SE Churchill, Twin Lakes fen	fen	58.633	-93.787
CBRAE	JBHCI873-11	BIOUG00764-G03	JN300673	658	0	2	1	Biodiversity Institute of Ontario	Arthropoda	Insecta	Hymenoptera	Braconidae	Microgastrinae	Cotesia	Cotesia jft03	03-Aug-2010	7 km SEE Churchill, Launch Road	Old Dump by Paul Ratson`s House	58.756	-94.03
CBRAE	JBHCI874-11	BIOUG00764-G04	JN300674	658	0	2	1	Biodiversity Institute of Ontario	Arthropoda	Insecta	Hymenoptera	Braconidae	Alysiinae	Phaenocarpa	Phaenocarpa jft02	10-Aug-2010	23 km E Churchill, Ramsay Creek	creek bed grasses	58.73	-93.78
CBRAE	JBHCI878-11	BIOUG00764-G08	JN300678	658	0	2	1	Biodiversity Institute of Ontario	Arthropoda	Insecta	Hymenoptera	Braconidae	Microgastrinae	Microplitis	Microplitis varicolor	10-Aug-2010	23 km E Churchill, Ramsay Creek	creek bed grasses	58.73	-93.78
CBRAE	JBHCI879-11	BIOUG00764-G09	JN300679	658	0	2	1	Biodiversity Institute of Ontario	Arthropoda	Insecta	Hymenoptera	Braconidae	Microgastrinae	Apanteles	Apanteles jft02	10-Aug-2010	23 km E Churchill, Ramsay Creek	creek bed grasses	58.73	-93.78
CBRAE	JBHCI880-11	BIOUG00764-G10	JN300680	618	0	2	1	Biodiversity Institute of Ontario	Arthropoda	Insecta	Hymenoptera	Braconidae	Aphidiinae			10-Aug-2010	23 km E Churchill, Ramsay Creek	creek bed grasses	58.73	-93.78
CBRAE	JBHCI883-11	BIOUG00764-H01	JN300683	658	0	2	1	Biodiversity Institute of Ontario	Arthropoda	Insecta	Hymenoptera	Braconidae	Aphidiinae			10-Aug-2010	23 km E Churchill, Ramsay Creek	creek bed grasses	58.73	-93.78
CBRAE	JBHCI942-11	BIOUG00765-E01	JN300731	658	0	2	1	Biodiversity Institute of Ontario	Arthropoda	Insecta	Hymenoptera	Braconidae	Meteorinae	Meteorus		26-Jul-2010	16 km E Churchill, Bird Cove, Ithaca shipwreck	grasses along road to Ithaca ship	58.757	-93.901
CBRAE	JBHCI991-11	BIOUG00766-A03	JN300776	658	0	2	1	Biodiversity Institute of Ontario	Arthropoda	Insecta	Hymenoptera	Braconidae	Alysiinae			26-Jul-2010	16 km E Churchill, Bird Cove, Ithaca shipwreck	grasses along road to Ithaca ship	58.757	-93.901
CBRAE	JBHCI994-11	BIOUG00766-A06	JN300779	658	0	2	1	Biodiversity Institute of Ontario	Arthropoda	Insecta	Hymenoptera	Braconidae	Microgastrinae	Apanteles	Apanteles jft02	26-Jul-2010	16 km E Churchill, Bird Cove, Ithaca shipwreck	grasses along road to Ithaca ship	58.757	-93.901
CBRAE	JBHCI995-11	BIOUG00766-A07	JN300780	658	0	2	1	Biodiversity Institute of Ontario	Arthropoda	Insecta	Hymenoptera	Braconidae	Microgastrinae	Dolichogenidea	Dolichogenidea jft01	26-Jul-2010	16 km E Churchill, Bird Cove, Ithaca shipwreck	grasses along road to Ithaca ship	58.757	-93.901
CBRAE	JBHCI996-11	BIOUG00766-A08	JN300781	658	0	2	1	Biodiversity Institute of Ontario	Arthropoda	Insecta	Hymenoptera	Braconidae	Microgastrinae	Illidops	Illidops jft02	26-Jul-2010	16 km E Churchill, Bird Cove, Ithaca shipwreck	grasses along road to Ithaca ship	58.757	-93.901
CBRAE	JBHCI997-11	BIOUG00766-A09	JN300782	658	0	2	1	Biodiversity Institute of Ontario	Arthropoda	Insecta	Hymenoptera	Braconidae	Microgastrinae	Dolichogenidea	Dolichogenidea jft01	26-Jul-2010	16 km E Churchill, Bird Cove, Ithaca shipwreck	grasses along road to Ithaca ship	58.757	-93.901
CBRAE	JBHCI998-11	BIOUG00766-A10	JN300783	658	0	2	1	Biodiversity Institute of Ontario	Arthropoda	Insecta	Hymenoptera	Braconidae	Alysiinae			26-Jul-2010	16 km E Churchill, Bird Cove, Ithaca shipwreck	grasses along road to Ithaca ship	58.757	-93.901
CBRAE	JBHCI999-11	BIOUG00766-A11	JN300784	658	0	2	1	Biodiversity Institute of Ontario	Arthropoda	Insecta	Hymenoptera	Braconidae	Alysiinae	Phaenocarpa	Phaenocarpa jft01	26-Jul-2010	16 km E Churchill, Bird Cove, Ithaca shipwreck	grasses along road to Ithaca ship	58.757	-93.901
CBRAE	JBHCJ001-11	BIOUG00766-B01	JN300785	658	0	2	1	Biodiversity Institute of Ontario	Arthropoda	Insecta	Hymenoptera	Braconidae	Alysiinae			26-Jul-2010	16 km E Churchill, Bird Cove, Ithaca shipwreck	grasses along road to Ithaca ship	58.757	-93.901
CBRAE	JBHCJ002-11	BIOUG00766-B02	JN300786	658	0	2	1	Biodiversity Institute of Ontario	Arthropoda	Insecta	Hymenoptera	Braconidae	Alysiinae			26-Jul-2010	16 km E Churchill, Bird Cove, Ithaca shipwreck	grasses along road to Ithaca ship	58.757	-93.901
CBRAE	JBHCJ003-11	BIOUG00766-B03	JN300787	658	0	2	1	Biodiversity Institute of Ontario	Arthropoda	Insecta	Hymenoptera	Braconidae	Alysiinae			26-Jul-2010	16 km E Churchill, Bird Cove, Ithaca shipwreck	grasses along road to Ithaca ship	58.757	-93.901
CBRAE	JBHCJ005-11	BIOUG00766-B05	JN300788	658	0	2	1	Biodiversity Institute of Ontario	Arthropoda	Insecta	Hymenoptera	Braconidae	Cheloninae			22-Jul-2010	26 km SE Churchill, Twin Lakes fen	fen	58.633	-93.787
CBRAE	JBHCJ016-11	BIOUG00766-C04	JN300793	658	0	2	1	Biodiversity Institute of Ontario	Arthropoda	Insecta	Hymenoptera	Braconidae	Braconinae			07-Aug-2010	26 km SE Churchill, Twin Lakes	Twin lakes Forest on way to TL Fen	58.633	-93.787
CBRAE	JBHCJ028-11	BIOUG00766-D04	JN300796	630	0	2	1	Biodiversity Institute of Ontario	Arthropoda	Insecta	Hymenoptera	Braconidae	Microgastrinae	Microplitis	Microplitis jft114	05-Jul-2010	26 km SE Churchill, Twin Lakes fen	bog grasses and willows	58.633	-93.787
CBRAE	JBHCJ029-11	BIOUG00766-D05	JN300797	658	0	2	1	Biodiversity Institute of Ontario	Arthropoda	Insecta	Hymenoptera	Braconidae	Braconinae			05-Jul-2010	26 km SE Churchill, Twin Lakes fen	bog grasses and willows	58.633	-93.787
CBRAE	JBHCJ039-11	BIOUG00766-E03	JN300802	658	0	2	1	Biodiversity Institute of Ontario	Arthropoda	Insecta	Hymenoptera	Braconidae	Microgastrinae	Microplitis	Microplitis jft02	30-Jul-2010	10 km SE Churchill, Farnworth Lake (Landing L.)		58.705	-94.054
CBRAE	JBHCJ040-11	BIOUG00766-E04	JN300803	658	0	2	1	Biodiversity Institute of Ontario	Arthropoda	Insecta	Hymenoptera	Braconidae	Microgastrinae	Apanteles	Apanteles jft02	30-Jul-2010	10 km SE Churchill, Farnworth Lake (Landing L.)		58.705	-94.054
CBRAE	JBHCJ053-11	BIOUG00766-F05	JN300808	658	0	2	1	Biodiversity Institute of Ontario	Arthropoda	Insecta	Hymenoptera	Braconidae	Microgastrinae	Microplitis	Microplitis jft05	14-Jul-2010	23 km E Churchill, Ramsay Creek	creek grasses	58.73	-93.78
CBRAE	JBHCJ055-11	BIOUG00766-F07	JN300810	658	0	2	1	Biodiversity Institute of Ontario	Arthropoda	Insecta	Hymenoptera	Braconidae	Braconinae			14-Jul-2010	23 km E Churchill, Ramsay Creek	creek grasses	58.73	-93.78
CBRAE	JBHCJ061-11	BIOUG00766-G01	JN300814	658	0	2	1	Biodiversity Institute of Ontario	Arthropoda	Insecta	Hymenoptera	Braconidae				14-Jul-2010	23 km E Churchill, Ramsay Creek	creek grasses	58.73	-93.78
CBRAE	JBHCJ066-11	BIOUG00766-G06	JX830971	658	0	2	1	Biodiversity Institute of Ontario	Arthropoda	Insecta	Hymenoptera	Braconidae	Microgastrinae	Dolichogenidea	Dolichogenidea jft01	26-Jul-2010	14 km E Churchill, Intertidal near abandoned radar site (Golf Balls)	Further up from intertidal, grasses on road	58.762	-93.929
CBRAE	JBHCJ067-11	BIOUG00766-G07	JX832426	658	0	2	1	Biodiversity Institute of Ontario	Arthropoda	Insecta	Hymenoptera	Braconidae	Microgastrinae	Dolichogenidea	Dolichogenidea jft01	26-Jul-2010	14 km E Churchill, Intertidal near abandoned radar site (Golf Balls)	Further up from intertidal, grasses on road	58.762	-93.929
CBRAE	JBHCJ075-11	BIOUG00766-H03	JX828666	647	0	2	1	Biodiversity Institute of Ontario	Arthropoda	Insecta	Hymenoptera	Braconidae	Microgastrinae	Dolichogenidea	Dolichogenidea jft01	26-Jul-2010	14 km E Churchill, Intertidal near abandoned radar site (Golf Balls)	Further up from intertidal, grasses on road	58.762	-93.929
CBRAE	JBHCJ076-11	BIOUG00766-H04	JX832237	658	0	2	1	Biodiversity Institute of Ontario	Arthropoda	Insecta	Hymenoptera	Braconidae				26-Jul-2010	14 km E Churchill, Intertidal near abandoned radar site (Golf Balls)	Further up from intertidal, grasses on road	58.762	-93.929
CBRAE	JBHCJ078-11	BIOUG00766-H06	JX829601	633	0	2	1	Biodiversity Institute of Ontario	Arthropoda	Insecta	Hymenoptera	Braconidae	Alysiinae			26-Jul-2010	14 km E Churchill, Intertidal near abandoned radar site (Golf Balls)	Further up from intertidal, grasses on road	58.762	-93.929
CBRAE	JBHCJ095-11	BIOUG00768-A12	JN300826	658	0	2	1	Biodiversity Institute of Ontario	Arthropoda	Insecta	Hymenoptera	Braconidae	Microgastrinae	Microgaster	Microgaster jft27	30-Jul-2010	10 km SE Churchill, Farnworth Lake (Landing L.)		58.705	-94.054
CBRAE	JBHCJ124-11	BIOUG00768-D05	JX829692	658	0	2	1	Biodiversity Institute of Ontario	Arthropoda	Insecta	Hymenoptera	Braconidae				26-Jul-2010	14 km E Churchill, Intertidal near abandoned radar site (Golf Balls)	Further up from intertidal, grasses on road	58.762	-93.929
CBRAE	JBHCJ141-11	BIOUG00768-E10	JN300862	658	0	2	1	Biodiversity Institute of Ontario	Arthropoda	Insecta	Hymenoptera	Braconidae	Alysiinae			31-Jul-2010	10 km SE Churchill, Farnworth Lake (Landing L.)	grasses and willows on bank and around cabin	58.705	-94.054
CBRAE	JBHCJ145-11	BIOUG00768-F02	JN300864	645	0	2	1	Biodiversity Institute of Ontario	Arthropoda	Insecta	Hymenoptera	Braconidae	Rogadinae	Aleiodes		31-Jul-2010	10 km SE Churchill, Farnworth Lake (Landing L.)	grasses and willows on bank and around cabin	58.705	-94.054
CBRAE	JBHCJ176-11	BIOUG00768-H09	JN300890	658	0	2	1	Biodiversity Institute of Ontario	Arthropoda	Insecta	Hymenoptera	Braconidae	Braconinae			06-Aug-2010	10 km SE Churchill, Farnworth Lake (Landing L.)	grasses and willows on bank and around cabin	58.705	-94.054
CBRAE	JBHCJ179-11	BIOUG00770-A01	JN300893	658	0	2	1	Biodiversity Institute of Ontario	Arthropoda	Insecta	Hymenoptera	Braconidae	Alysiinae			10-Aug-2010	26 km SE Churchill, Twin Lakes fen	fen	58.633	-93.787
CBRAE	JBHCJ180-11	BIOUG00770-A02	JN300894	658	0	2	1	Biodiversity Institute of Ontario	Arthropoda	Insecta	Hymenoptera	Braconidae				10-Aug-2010	26 km SE Churchill, Twin Lakes fen	fen	58.633	-93.787
CBRAE	JBHCJ190-11	BIOUG00770-A12	JN300900	658	0	2	1	Biodiversity Institute of Ontario	Arthropoda	Insecta	Hymenoptera	Braconidae	Meteorinae	Meteorus		31-Jul-2010	10 km SE Churchill, Farnworth Lake (Landing L.)	grasses and willows on bank and around cabin	58.705	-94.054
CBRAE	JBHCJ192-11	BIOUG00770-B02	JN300902	658	0	2	1	Biodiversity Institute of Ontario	Arthropoda	Insecta	Hymenoptera	Braconidae	Alysiinae			31-Jul-2010	10 km SE Churchill, Farnworth Lake (Landing L.)	grasses and willows on bank and around cabin	58.705	-94.054
CBRAE	JBHCJ207-11	BIOUG00770-C05	JN300907	658	0	2	1	Biodiversity Institute of Ontario	Arthropoda	Insecta	Hymenoptera	Braconidae	Microgastrinae	Microgaster	Microgaster jft10	31-Jul-2010	10 km SE Churchill, Farnworth Lake (Landing L.)	grasses and willows on bank and around cabin	58.705	-94.054
CBRAE	JBHCJ208-11	BIOUG00770-C06	JN300908	658	0	2	1	Biodiversity Institute of Ontario	Arthropoda	Insecta	Hymenoptera	Braconidae	Braconinae			31-Jul-2010	10 km SE Churchill, Farnworth Lake (Landing L.)	grasses and willows on bank and around cabin	58.705	-94.054
CBRAE	JBHCJ214-11	BIOUG00770-C12	JN300914	658	0	2	1	Biodiversity Institute of Ontario	Arthropoda	Insecta	Hymenoptera	Braconidae	Alysiinae			31-Jul-2010	10 km SE Churchill, Farnworth Lake (Landing L.)	grasses and willows on bank and around cabin	58.705	-94.054
CBRAE	JBHCJ215-11	BIOUG00770-D01	JN300915	658	0	2	1	Biodiversity Institute of Ontario	Arthropoda	Insecta	Hymenoptera	Braconidae	Aphidiinae			31-Jul-2010	10 km SE Churchill, Farnworth Lake (Landing L.)	grasses and willows on bank and around cabin	58.705	-94.054
CBRAE	JBHCJ216-11	BIOUG00770-D02	JN300916	658	0	2	1	Biodiversity Institute of Ontario	Arthropoda	Insecta	Hymenoptera	Braconidae	Microgastrinae	Microplitis	Microplitis jft04	31-Jul-2010	10 km SE Churchill, Farnworth Lake (Landing L.)	grasses and willows on bank and around cabin	58.705	-94.054
CBRAE	JBHCJ217-11	BIOUG00770-D03	JN300917	658	0	2	1	Biodiversity Institute of Ontario	Arthropoda	Insecta	Hymenoptera	Braconidae	Microgastrinae	Microplitis	Microplitis jft04	31-Jul-2010	10 km SE Churchill, Farnworth Lake (Landing L.)	grasses and willows on bank and around cabin	58.705	-94.054
CBRAE	JBHCJ218-11	BIOUG00770-D04	JN300918	658	0	2	1	Biodiversity Institute of Ontario	Arthropoda	Insecta	Hymenoptera	Braconidae	Alysiinae	Dinotrema		31-Jul-2010	10 km SE Churchill, Farnworth Lake (Landing L.)	grasses and willows on bank and around cabin	58.705	-94.054
CBRAE	JBHCJ219-11	BIOUG00770-D05	JN300919	658	0	2	1	Biodiversity Institute of Ontario	Arthropoda	Insecta	Hymenoptera	Braconidae	Aphidiinae	Euaphidius		31-Jul-2010	10 km SE Churchill, Farnworth Lake (Landing L.)	grasses and willows on bank and around cabin	58.705	-94.054
CBRAE	JBHCJ220-11	BIOUG00770-D06	JN300920	658	0	2	1	Biodiversity Institute of Ontario	Arthropoda	Insecta	Hymenoptera	Braconidae	Aphidiinae			31-Jul-2010	10 km SE Churchill, Farnworth Lake (Landing L.)	grasses and willows on bank and around cabin	58.705	-94.054
CBRAE	JBHCJ221-11	BIOUG00770-D07	JN300921	658	0	2	1	Biodiversity Institute of Ontario	Arthropoda	Insecta	Hymenoptera	Braconidae	Aphidiinae			31-Jul-2010	10 km SE Churchill, Farnworth Lake (Landing L.)	grasses and willows on bank and around cabin	58.705	-94.054
CBRAE	JBHCJ222-11	BIOUG00770-D08	JN300922	658	0	2	1	Biodiversity Institute of Ontario	Arthropoda	Insecta	Hymenoptera	Braconidae	Aphidiinae			31-Jul-2010	10 km SE Churchill, Farnworth Lake (Landing L.)	grasses and willows on bank and around cabin	58.705	-94.054
CBRAE	JBHCJ229-11	BIOUG00770-E03	JN300926	658	0	2	1	Biodiversity Institute of Ontario	Arthropoda	Insecta	Hymenoptera	Braconidae	Aphidiinae			03-Aug-2010	Vicinity of Churchill	pond across the road from bluff D	58.766	-94.122
CBRAE	JBHCJ231-11	BIOUG00770-E05	JN300928	658	0	2	1	Biodiversity Institute of Ontario	Arthropoda	Insecta	Hymenoptera	Braconidae	Orgilinae			03-Aug-2010	Vicinity of Churchill	pond across the road from bluff D	58.766	-94.122
CBRAE	JBHCJ252-11	BIOUG00770-G02	JN300934	658	0	2	1	Biodiversity Institute of Ontario	Arthropoda	Insecta	Hymenoptera	Braconidae	Microgastrinae	Pholetesor	Pholetesor jft15	06-Aug-2010	10 km SE Churchill, Farnworth Lake (Landing L.)	grasses and willows on bank and around cabin	58.705	-94.054
CBRAE	JBHCJ253-11	BIOUG00770-G03	JN300935	658	0	2	1	Biodiversity Institute of Ontario	Arthropoda	Insecta	Hymenoptera	Braconidae	Alysiinae			06-Aug-2010	10 km SE Churchill, Farnworth Lake (Landing L.)	grasses and willows on bank and around cabin	58.705	-94.054
CBRAE	JBHCJ254-11	BIOUG00770-G04	JN300936	658	0	2	1	Biodiversity Institute of Ontario	Arthropoda	Insecta	Hymenoptera	Braconidae	Aphidiinae	Praon		06-Aug-2010	10 km SE Churchill, Farnworth Lake (Landing L.)	grasses and willows on bank and around cabin	58.705	-94.054
CBRAE	JBHCJ255-11	BIOUG00770-G05	JN300937	658	0	2	1	Biodiversity Institute of Ontario	Arthropoda	Insecta	Hymenoptera	Braconidae	Microgastrinae	Cotesia	Cotesia jft07	06-Aug-2010	10 km SE Churchill, Farnworth Lake (Landing L.)	grasses and willows on bank and around cabin	58.705	-94.054
CBRAE	JBHCJ258-11	BIOUG00770-G08	JN300940	658	0	2	1	Biodiversity Institute of Ontario	Arthropoda	Insecta	Hymenoptera	Braconidae	Alysiinae	Dinotrema		06-Aug-2010	10 km SE Churchill, Farnworth Lake (Landing L.)	grasses and willows on bank and around cabin	58.705	-94.054
CBRAE	JBHCJ271-11	BIOUG00770-H09	JN300950	658	0	2	1	Biodiversity Institute of Ontario	Arthropoda	Insecta	Hymenoptera	Braconidae	Aphidiinae			28-Jul-2010	10 km SE Churchill, Farnworth Lake (Landing L.)	grasses and willows on bank and around cabin	58.705	-94.054
CBRAE	JBHCJ272-11	BIOUG00770-H10	JN300951	658	0	2	1	Biodiversity Institute of Ontario	Arthropoda	Insecta	Hymenoptera	Braconidae	Aphidiinae			28-Jul-2010	10 km SE Churchill, Farnworth Lake (Landing L.)	grasses and willows on bank and around cabin	58.705	-94.054
CBRAE	JBHCJ289-11	BIOUG00777-B04	JN300967	658	0	2	1	Biodiversity Institute of Ontario	Arthropoda	Insecta	Hymenoptera	Braconidae	Braconinae			28-Jul-2010	10 km SE Churchill, Farnworth Lake (Landing L.)	grasses and willows on bank and around cabin	58.705	-94.054
CBRAE	JBHCJ318-11	BIOUG00777-D09	JN300992	658	0	2	1	Biodiversity Institute of Ontario	Arthropoda	Insecta	Hymenoptera	Braconidae	Rogadinae			07-Jul-2010	16 km E Churchill, tundra ponds	Tundra pond 1 East Golf Balls East	58.754	-93.914
CBRAE	JBHCJ329-11	BIOUG00777-E08	JN301003	658	0	2	1	Biodiversity Institute of Ontario	Arthropoda	Insecta	Hymenoptera	Braconidae	Braconinae			10-Jul-2010	10 km ESE Churchill, Launch Road near A-frame	bottom of launch road fen hill	58.754	-93.998
CBRAE	JBHCJ357-11	BIOUG00777-G12	JN301028	658	0	2	1	Biodiversity Institute of Ontario	Arthropoda	Insecta	Hymenoptera	Braconidae	Alysiinae			28-Jul-2010	10 km SE Churchill, Farnworth Lake (Landing L.)	grasses and willows on bank and around cabin	58.705	-94.054
CBRAE	JBHCJ367-11	BIOUG00777-H10	JN301037	658	0	2	1	Biodiversity Institute of Ontario	Arthropoda	Insecta	Hymenoptera	Braconidae	Meteorinae	Meteorus		03-Aug-2010	8 km E Churchill, Polar Bear Alley	1km down road, grasses and willows along road	58.761	-94.012
CBRAE	JBHCJ371-11	BIOUG00778-A03	JN301039	658	0	2	1	Biodiversity Institute of Ontario	Arthropoda	Insecta	Hymenoptera	Braconidae	Microgastrinae	Microplitis	Microplitis jft02	28-Jul-2010	10 km SE Churchill, Farnworth Lake (Landing L.)	grasses and willows on bank and around cabin	58.705	-94.054
CBRAE	JBHCJ372-11	BIOUG00778-A04	JN301040	625	0	2	1	Biodiversity Institute of Ontario	Arthropoda	Insecta	Hymenoptera	Braconidae	Alysiinae			28-Jul-2010	10 km SE Churchill, Farnworth Lake (Landing L.)	grasses and willows on bank and around cabin	58.705	-94.054
CBRAE	JBHCJ373-11	BIOUG00778-A05	JN301041	658	0	2	1	Biodiversity Institute of Ontario	Arthropoda	Insecta	Hymenoptera	Braconidae	Microgastrinae	Apanteles	Apanteles jft02	28-Jul-2010	10 km SE Churchill, Farnworth Lake (Landing L.)	grasses and willows on bank and around cabin	58.705	-94.054
CBRAE	JBHCJ374-11	BIOUG00778-A06	JN301042	658	0	2	1	Biodiversity Institute of Ontario	Arthropoda	Insecta	Hymenoptera	Braconidae	Cheloninae			28-Jul-2010	10 km SE Churchill, Farnworth Lake (Landing L.)	grasses and willows on bank and around cabin	58.705	-94.054
CBRAE	JBHCJ375-11	BIOUG00778-A07	JN301043	658	2	2	1	Biodiversity Institute of Ontario	Arthropoda	Insecta	Hymenoptera	Braconidae	Agathidinae			28-Jul-2010	10 km SE Churchill, Farnworth Lake (Landing L.)	grasses and willows on bank and around cabin	58.705	-94.054
CBRAE	JBHCJ377-11	BIOUG00778-A09	JN301045	658	0	2	1	Biodiversity Institute of Ontario	Arthropoda	Insecta	Hymenoptera	Braconidae	Alysiinae	Chorebus	Chorebus jft06	28-Jul-2010	10 km SE Churchill, Farnworth Lake (Landing L.)	grasses and willows on bank and around cabin	58.705	-94.054
CBRAE	JBHCJ379-11	BIOUG00778-A11	JN301047	658	0	2	1	Biodiversity Institute of Ontario	Arthropoda	Insecta	Hymenoptera	Braconidae				28-Jul-2010	10 km SE Churchill, Farnworth Lake (Landing L.)	grasses and willows on bank and around cabin	58.705	-94.054
CBRAE	JBHCJ383-11	BIOUG00778-B03	JN301051	658	0	2	1	Biodiversity Institute of Ontario	Arthropoda	Insecta	Hymenoptera	Braconidae	Braconinae			28-Jul-2010	10 km SE Churchill, Farnworth Lake (Landing L.)	grasses and willows on bank and around cabin	58.705	-94.054
CBRAE	JBHCJ393-11	BIOUG00778-C01	JN301059	657	0	2	1	Biodiversity Institute of Ontario	Arthropoda	Insecta	Hymenoptera	Braconidae	Alysiinae			07-Jul-2010	16 km E Churchill, tundra ponds	Tundra pond 1 East Golf Balls East	58.754	-93.914
CBRAE	JBHCJ396-11	BIOUG00778-C04	JN301060	658	0	2	1	Biodiversity Institute of Ontario	Arthropoda	Insecta	Hymenoptera	Braconidae	Meteorinae	Meteorus		10-Jul-2010	10 km ESE Churchill, Launch Road near A-frame	bottom of launch road fen hill	58.754	-93.998
CBRAE	JBHCJ397-11	BIOUG00778-C05	JN301061	627	0	2	1	Biodiversity Institute of Ontario	Arthropoda	Insecta	Hymenoptera	Braconidae	Braconinae			10-Jul-2010	10 km ESE Churchill, Launch Road near A-frame	bottom of launch road fen hill	58.754	-93.998
CBRAE	JBHCJ399-11	BIOUG00778-C07	JN301063	658	0	2	1	Biodiversity Institute of Ontario	Arthropoda	Insecta	Hymenoptera	Braconidae	Microgastrinae	Apanteles	Apanteles jft02	26-Jul-2010	26 km SE Churchill, Twin Lakes	Twin lakes Forest on way to TL Fen	58.633	-93.787
CBRAE	JBHCJ407-11	BIOUG00778-D03	JN301064	648	0	2	1	Biodiversity Institute of Ontario	Arthropoda	Insecta	Hymenoptera	Braconidae	Alysiinae			26-Jul-2010	26 km SE Churchill, Twin Lakes	Twin lakes Forest on way to TL Fen	58.633	-93.787
CBRAE	JBHCJ411-11	BIOUG00778-D07	JN301066	624	0	2	1	Biodiversity Institute of Ontario	Arthropoda	Insecta	Hymenoptera	Braconidae	Meteorinae	Meteorus		26-Jul-2010	26 km SE Churchill, Twin Lakes	Twin lakes Forest on way to TL Fen	58.633	-93.787
CBRAE	JBHCJ422-11	BIOUG00778-E06	JN301073	658	0	2	1	Biodiversity Institute of Ontario	Arthropoda	Insecta	Hymenoptera	Braconidae	Microgastrinae	Cotesia	Cotesia jft06	05-Aug-2010	8 km E Churchill, Polar Bear Alley	1km down road, grasses and willows along road	58.761	-94.012
CBRAE	JBHCJ441-11	BIOUG00778-G01	JN301081	658	0	2	1	Biodiversity Institute of Ontario	Arthropoda	Insecta	Hymenoptera	Braconidae	Microgastrinae	Pholetesor	Pholetesor jft15	10-Aug-2010	23 km SE Churchill, Twin Lakes Road fen	fen grasses and willows, 5km down Twin lakes rd	58.675	-93.842
CBRAE	JBHCJ442-11	BIOUG00778-G02	JN301082	658	0	2	1	Biodiversity Institute of Ontario	Arthropoda	Insecta	Hymenoptera	Braconidae	Microgastrinae	Pholetesor	Pholetesor jft15	10-Aug-2010	23 km SE Churchill, Twin Lakes Road fen	fen grasses and willows, 5km down Twin lakes rd	58.675	-93.842
CBRAE	JBHCJ446-11	BIOUG00778-G06	JN301084	630	0	2	1	Biodiversity Institute of Ontario	Arthropoda	Insecta	Hymenoptera	Braconidae	Aphidiinae	Monoctonus		10-Aug-2010	23 km SE Churchill, Twin Lakes Road fen	fen grasses and willows, 5km down Twin lakes rd	58.675	-93.842
CBRAE	JBHCJ463-11	BIOUG00778-H11	JN301093	658	0	2	1	Biodiversity Institute of Ontario	Arthropoda	Insecta	Hymenoptera	Braconidae	Microgastrinae	Apanteles	Apanteles jft02	26-Jul-2010	26 km SE Churchill, Twin Lakes fen	fen	58.633	-93.787
CBRAE	JBHCJ483-11	BIOUG00779-B08	JN301109	626	0	2	1	Biodiversity Institute of Ontario	Arthropoda	Insecta	Hymenoptera	Braconidae				03-Aug-2010	8 km E Churchill, Polar Bear Alley	1km down road, grasses and willows along road	58.761	-94.012
CBRAE	JBHCJ486-11	BIOUG00779-B11	JN301111	658	0	2	1	Biodiversity Institute of Ontario	Arthropoda	Insecta	Hymenoptera	Braconidae	Orgilinae	Orgilus		03-Aug-2010	8 km E Churchill, Polar Bear Alley	1km down road, grasses and willows along road	58.761	-94.012
CBRAE	JBHCJ524-11	BIOUG00779-F01	JN301148	658	0	2	1	Biodiversity Institute of Ontario	Arthropoda	Insecta	Hymenoptera	Braconidae	Braconinae			26-Jul-2010	26 km SE Churchill, Twin Lakes fen	fen	58.633	-93.787
CBRAE	JBHCJ541-11	BIOUG00779-G06	JN301164	658	0	2	1	Biodiversity Institute of Ontario	Arthropoda	Insecta	Hymenoptera	Braconidae	Braconinae			01-Aug-2010	12 km S Churchill, Goose Creek Marina	willows around entrance to marina	58.663	-94.168
CBRAE	JBHCJ565-11	BIOUG00782-A07	JN301179	658	0	2	1	Biodiversity Institute of Ontario	Arthropoda	Insecta	Hymenoptera	Braconidae	Braconinae			22-Jul-2010	26 km SE Churchill, Twin Lakes fen	fen	58.633	-93.787
CBRAE	JBHCJ576-11	BIOUG00782-B06	JN301187	658	0	2	1	Biodiversity Institute of Ontario	Arthropoda	Insecta	Hymenoptera	Braconidae	Microgastrinae	Dolichogenidea	Dolichogenidea jft01	03-Aug-2010	8 km E Churchill, Polar Bear Alley	1km down road, grasses and willows along road	58.761	-94.012
CBRAE	JBHCJ579-11	BIOUG00782-B09	JN301190	658	0	2	1	Biodiversity Institute of Ontario	Arthropoda	Insecta	Hymenoptera	Braconidae	Meteorinae	Meteorus		03-Aug-2010	8 km E Churchill, Polar Bear Alley	1km down road, grasses and willows along road	58.761	-94.012
CBRAE	JBHCJ583-11	BIOUG00782-C01	JN301194	658	0	2	1	Biodiversity Institute of Ontario	Arthropoda	Insecta	Hymenoptera	Braconidae	Microgastrinae	Microgaster	Microgaster jft27	03-Aug-2010	8 km E Churchill, Polar Bear Alley	1km down road, grasses and willows along road	58.761	-94.012
CBRAE	JBHCJ588-11	BIOUG00782-C06	JN301199	658	0	2	1	Biodiversity Institute of Ontario	Arthropoda	Insecta	Hymenoptera	Braconidae	Microgastrinae	Apanteles	Apanteles fumiferanae	10-Jul-2010	6 km SE Churchill, Airport	fen down Landing lake road adjacent to airport	58.728	-94.066
CBRAE	JBHCJ589-11	BIOUG00782-C07	JN301200	658	0	2	1	Biodiversity Institute of Ontario	Arthropoda	Insecta	Hymenoptera	Braconidae	Cheloninae			10-Jul-2010	6 km SE Churchill, Airport	fen down Landing lake road adjacent to airport	58.728	-94.066
CBRAE	JBHCJ596-11	BIOUG00782-D02	JN301205	658	0	2	1	Biodiversity Institute of Ontario	Arthropoda	Insecta	Hymenoptera	Braconidae	Cheloninae			16-Jul-2010	4 km SE Churchill, Dene Village	grasses and willows	58.734	-94.111
CBRAE	JBHCJ605-11	BIOUG00782-D11	JN301211	658	0	2	1	Biodiversity Institute of Ontario	Arthropoda	Insecta	Hymenoptera	Braconidae	Microgastrinae	Microplitis	Microplitis varicolor	27-Jul-2010	23 km E Churchill, Ramsay Creek	creek bed	58.73	-93.78
CBRAE	JBHCJ607-11	BIOUG00782-E01	JN301212	658	0	2	1	Biodiversity Institute of Ontario	Arthropoda	Insecta	Hymenoptera	Braconidae	Microgastrinae	Microplitis	Microplitis varicolor	27-Jul-2010	23 km E Churchill, Ramsay Creek	creek bed	58.73	-93.78
CBRAE	JBHCJ613-11	BIOUG00782-E07	JN301218	658	0	2	1	Biodiversity Institute of Ontario	Arthropoda	Insecta	Hymenoptera	Braconidae	Orgilinae			27-Jul-2010	23 km E Churchill, Ramsay Creek	creek bed	58.73	-93.78
CBRAE	JBHCJ636-11	BIOUG00782-G06	JN301226	658	0	2	1	Biodiversity Institute of Ontario	Arthropoda	Insecta	Hymenoptera	Braconidae	Microgastrinae	Microplitis	Microplitis varicolor	05-Aug-2010	9 km S Churchill, Goose Creek Cabin Bog	bog	58.676	-94.144
CBRAE	JBHCJ637-11	BIOUG00782-G07	JN301227	658	0	2	1	Biodiversity Institute of Ontario	Arthropoda	Insecta	Hymenoptera	Braconidae	Microgastrinae	Microplitis	Microplitis varicolor	05-Aug-2010	9 km S Churchill, Goose Creek Cabin Bog	bog	58.676	-94.144
CBRAE	JBHCJ640-11	BIOUG00782-G10	JN301230	658	0	2	1	Biodiversity Institute of Ontario	Arthropoda	Insecta	Hymenoptera	Braconidae	Alysiinae			05-Aug-2010	9 km S Churchill, Goose Creek Cabin Bog	bog	58.676	-94.144
CBRAE	JBHCJ649-11	BIOUG00782-H07	JN301238	658	0	2	1	Biodiversity Institute of Ontario	Arthropoda	Insecta	Hymenoptera	Braconidae	Aphidiinae			09-Aug-2010	8 km E Churchill, Polar Bear Alley	1km down road, grasses and willows along road	58.761	-94.012
CBRAE	JBHCJ660-11	BIOUG00784-A07	JN301248	658	0	2	1	Biodiversity Institute of Ontario	Arthropoda	Insecta	Hymenoptera	Braconidae	Meteorinae	Meteorus		03-Aug-2010	8 km E Churchill, Polar Bear Alley	1km down road, grasses and willows along road	58.761	-94.012
CBRAE	JBHCJ700-11	BIOUG00784-D11	JN301287	658	0	2	1	Biodiversity Institute of Ontario	Arthropoda	Insecta	Hymenoptera	Braconidae	Microgastrinae	Microgaster	Microgaster jft27	05-Aug-2010	9 km S Churchill, Goose Creek Cabin Bog	bog	58.676	-94.144
CBRAE	JBHCJ703-11	BIOUG00784-E02	JN301290	658	0	2	1	Biodiversity Institute of Ontario	Arthropoda	Insecta	Hymenoptera	Braconidae	Alysiinae			08-Aug-2010	26 km SE Churchill, Twin Lakes burn site	Grasses and willows	58.619	-93.829
CBRAE	JBHCJ704-11	BIOUG00784-E03	JN301291	658	0	2	1	Biodiversity Institute of Ontario	Arthropoda	Insecta	Hymenoptera	Braconidae	Alysiinae			08-Aug-2010	26 km SE Churchill, Twin Lakes burn site	Grasses and willows	58.619	-93.829
CBRAE	JBHCJ705-11	BIOUG00784-E04	JN301292	658	0	2	1	Biodiversity Institute of Ontario	Arthropoda	Insecta	Hymenoptera	Braconidae	Alysiinae			08-Aug-2010	26 km SE Churchill, Twin Lakes burn site	Grasses and willows	58.619	-93.829
CBRAE	JBHCJ709-11	BIOUG00784-E08	JN301295	658	0	2	1	Biodiversity Institute of Ontario	Arthropoda	Insecta	Hymenoptera	Braconidae	Braconinae			08-Aug-2010	26 km SE Churchill, Twin Lakes burn site	Grasses and willows	58.619	-93.829
CBRAE	JBHCJ758-11	BIOUG00786-B03	JX829340	658	0	2	1	Biodiversity Institute of Ontario	Arthropoda	Insecta	Hymenoptera	Braconidae				11-Aug-2010	12 km ESE Churchill, Launch Road	Launch road Fen	58.754	-93.998
CCHAL	JBHCH004-10	10PROBE-22005	HQ961291	658	0	2	1	Biodiversity Institute of Ontario	Arthropoda	Insecta	Hymenoptera	Pteromalidae				12-Aug-2010	unspecified locality	Old Dump, Western Dock	58.759	-94.032	20
CCHAL	JBHCH006-10	10PROBE-22007	HQ961293	633	0	2	1	Biodiversity Institute of Ontario	Arthropoda	Insecta	Hymenoptera	Pteromalidae				12-Aug-2010	unspecified locality	Old Dump, Western Dock	58.759	-94.032	20
CCHAL	JBHCH008-10	10PROBE-22009	JX832119	486	0	2	1	Biodiversity Institute of Ontario	Arthropoda	Insecta	Hymenoptera	Pteromalidae				12-Aug-2010	unspecified locality	Old Dump, Western Dock	58.759	-94.032	20
CCHAL	JBHCH012-10	10PROBE-22013	JX829818	461	0	1	1	Biodiversity Institute of Ontario	Arthropoda	Insecta	Hymenoptera	Pteromalidae				12-Aug-2010	26 km SE Churchill, Twin Lakes burn site	Fireweed	58.6186	-93.8291	38
CCHAL	JBHCH033-10	10PROBE-22035	JX830822	658	0	2	1	Biodiversity Institute of Ontario	Arthropoda	Insecta	Hymenoptera	Eulophidae	Eulophinae			12-Aug-2010	26 km SE Churchill, Twin Lakes burn site	Grasses	58.6186	-93.8291	38
CCHAL	JBHCH1000-10	10PROBE-29308	JX830002	602	0	2	1	Biodiversity Institute of Ontario	Arthropoda	Insecta	Hymenoptera					25-Jul-2010	8 km E Churchill, Polar Bear Alley	1km down road, grasses and willows along road	58.761	-94.012
CCHAL	JBHCH102-10	10PROBE-27505	JX831517	658	0	2	1	Biodiversity Institute of Ontario	Arthropoda	Insecta	Hymenoptera	Eulophidae	Eulophinae			09-Aug-2010	4 km SE Churchill, Dene Village	Low Grasses	58.734	-94.112	5
CCHAL	JBHCH260-10	10PROBE-28568	JX830116	475	0	1	1	Biodiversity Institute of Ontario	Arthropoda	Insecta	Hymenoptera					16-Jul-2010	11 km S Churchill, Goose Creek	Goose Creek Road Bridge 2	58.792	-93.751
CCHAL	JBHCH290-10	10PROBE-28598	JX828719	604	0	1	1	Biodiversity Institute of Ontario	Arthropoda	Insecta	Hymenoptera					14-Aug-2010	26 km SE Churchill, Twin Lakes fen	fen	58.633	-93.787
CCHAL	JBHCH354-10	10PROBE-28662	JX828745	485	0	2	1	Biodiversity Institute of Ontario	Arthropoda	Insecta	Hymenoptera					24-Jul-2010	8 km E Churchill, Polar Bear Alley	1km down road, grasses and willows along road	58.761	-94.012
CCHAL	JBHCH355-10	10PROBE-28663	JX828553	629	0	2	1	Biodiversity Institute of Ontario	Arthropoda	Insecta	Hymenoptera					22-Jul-2010	8 km E Churchill, Polar Bear Alley	Pond West of Polar Bear Alley bank	58.761	-94.01
CCHAL	JBHCH356-10	10PROBE-28664	JX832600	634	0	2	1	Biodiversity Institute of Ontario	Arthropoda	Insecta	Hymenoptera					22-Jul-2010	8 km E Churchill, Polar Bear Alley	Pond West of Polar Bear Alley bank	58.761	-94.01
CCHAL	JBHCH357-10	10PROBE-28665	JX833143	464	0	2	1	Biodiversity Institute of Ontario	Arthropoda	Insecta	Hymenoptera					22-Jul-2010	8 km E Churchill, Polar Bear Alley	Pond West of Polar Bear Alley bank	58.761	-94.01
CCHAL	JBHCH372-10	10PROBE-28680	JX830550	487	0	2	1	Biodiversity Institute of Ontario	Arthropoda	Insecta	Hymenoptera					15-Aug-2010	8 km E Churchill, Polar Bear Alley	1km down road, grasses and willows along road	58.761	-94.012
CCHAL	JBHCH456-10	10PROBE-28764	JX830726	579	0	2	1	Biodiversity Institute of Ontario	Arthropoda	Insecta	Hymenoptera					22-Jul-2010	8 km E Churchill, Polar Bear Alley	Pond West of Polar Bear Alley bank	58.761	-94.01
CCHAL	JBHCH603-10	10PROBE-28911	JX832314	632	0	1	1	Biodiversity Institute of Ontario	Arthropoda	Insecta	Hymenoptera					22-Jul-2010	12 km ESE Churchill, Launch Road	Launch road Fen	58.754	-93.998
CCHAL	JBHCH626-10	10PROBE-28934	JX830337	607	0	2	1	Biodiversity Institute of Ontario	Arthropoda	Insecta	Hymenoptera					22-Jul-2010	Vicinity of Churchill, Grain Elevators	Pond across the road from town tundra buggies	58.772	-94.183
CCHAL	JBHCH627-10	10PROBE-28935	JX832831	632	0	1	1	Biodiversity Institute of Ontario	Arthropoda	Insecta	Hymenoptera					22-Jul-2010	Vicinity of Churchill, Grain Elevators	Pond across the road from town tundra buggies	58.772	-94.183
CCHAL	JBHCH628-10	10PROBE-28936	JX833433	631	0	2	1	Biodiversity Institute of Ontario	Arthropoda	Insecta	Hymenoptera					22-Jul-2010	Vicinity of Churchill, Grain Elevators	Pond across the road from town tundra buggies	58.772	-94.183
CCHAL	JBHCH629-10	10PROBE-28937	JX833113	598	0	2	1	Biodiversity Institute of Ontario	Arthropoda	Insecta	Hymenoptera					22-Jul-2010	Vicinity of Churchill, Grain Elevators	Pond across the road from town tundra buggies	58.772	-94.183
CCHAL	JBHCH630-10	10PROBE-28938	JX830721	658	0	2	1	Biodiversity Institute of Ontario	Arthropoda	Insecta	Hymenoptera					22-Jul-2010	Vicinity of Churchill, Grain Elevators	Pond across the road from town tundra buggies	58.772	-94.183
CCHAL	JBHCH631-10	10PROBE-28939	JX833397	605	0	2	1	Biodiversity Institute of Ontario	Arthropoda	Insecta	Hymenoptera					22-Jul-2010	Vicinity of Churchill, Grain Elevators	Pond across the road from town tundra buggies	58.772	-94.183
CCHAL	JBHCH636-10	10PROBE-28944	JX829435	607	0	1	1	Biodiversity Institute of Ontario	Arthropoda	Insecta	Hymenoptera					06-Aug-2010	12 km S Churchill, Goose Creek Marina	long grass	58.398	-94.1	1
CCHAL	JBHCH638-10	10PROBE-28946	JX828485	600	0	2	1	Biodiversity Institute of Ontario	Arthropoda	Insecta	Hymenoptera					07-Aug-2010	9 km S Churchill, Goose Creek Cabin Bog	bog	58.676	-94.144
CCHAL	JBHCH739-10	10PROBE-29047	JX831474	609	0	2	1	Biodiversity Institute of Ontario	Arthropoda	Insecta	Hymenoptera					23-Jul-2010	10 km SE Churchill, Farnworth Lake (Landing L.)	grasses and willows on bank and around cabin	58.705	-94.054
CCHAL	JBHCH740-10	10PROBE-29048	JX832212	658	0	1	1	Biodiversity Institute of Ontario	Arthropoda	Insecta	Hymenoptera					23-Jul-2010	10 km SE Churchill, Farnworth Lake (Landing L.)	grasses and willows on bank and around cabin	58.705	-94.054
CCHAL	JBHCH778-10	10PROBE-29086	JX832769	638	0	2	1	Biodiversity Institute of Ontario	Arthropoda	Insecta	Hymenoptera					23-Jul-2010	10 km SE Churchill, Farnworth Lake (Landing L.)	grasses and willows on bank and around cabin	58.705	-94.054
CCHAL	JBHCH779-10	10PROBE-29087	JX829258	636	0	2	1	Biodiversity Institute of Ontario	Arthropoda	Insecta	Hymenoptera					23-Jul-2010	10 km SE Churchill, Farnworth Lake (Landing L.)	grasses and willows on bank and around cabin	58.705	-94.054
CCHAL	JBHCH781-10	10PROBE-29089	JX830931	638	0	1	1	Biodiversity Institute of Ontario	Arthropoda	Insecta	Hymenoptera					23-Jul-2010	10 km SE Churchill, Farnworth Lake (Landing L.)	grasses and willows on bank and around cabin	58.705	-94.054
CCHAL	JBHCH782-10	10PROBE-29090	JX829176	638	0	1	1	Biodiversity Institute of Ontario	Arthropoda	Insecta	Hymenoptera					23-Jul-2010	10 km SE Churchill, Farnworth Lake (Landing L.)	grasses and willows on bank and around cabin	58.705	-94.054
CCHAL	JBHCH783-10	10PROBE-29091	JX829868	486	0	2	1	Biodiversity Institute of Ontario	Arthropoda	Insecta	Hymenoptera					23-Jul-2010	10 km SE Churchill, Farnworth Lake (Landing L.)	grasses and willows on bank and around cabin	58.705	-94.054
CCHAL	JBHCH784-10	10PROBE-29092	JX830232	636	0	2	1	Biodiversity Institute of Ontario	Arthropoda	Insecta	Hymenoptera					23-Jul-2010	10 km SE Churchill, Farnworth Lake (Landing L.)	grasses and willows on bank and around cabin	58.705	-94.054
CCHAL	JBHCH785-10	10PROBE-29093	JX832464	636	2	2	1	Biodiversity Institute of Ontario	Arthropoda	Insecta	Hymenoptera					23-Jul-2010	10 km SE Churchill, Farnworth Lake (Landing L.)	grasses and willows on bank and around cabin	58.705	-94.054
CCHAL	JBHCH786-10	10PROBE-29094	JX831115	640	0	1	1	Biodiversity Institute of Ontario	Arthropoda	Insecta	Hymenoptera					23-Jul-2010	10 km SE Churchill, Farnworth Lake (Landing L.)	grasses and willows on bank and around cabin	58.705	-94.054
CCHAL	JBHCH812-10	10PROBE-29120	JX831913	593	0	2	1	Biodiversity Institute of Ontario	Arthropoda	Insecta	Hymenoptera					09-Aug-2010	7 km SEE Churchill, Launch Road	Old Dump by Paul Ratson`s House	58.756	-94.03
CCHAL	JBHCH845-10	10PROBE-29153	JX832278	634	0	1	1	Biodiversity Institute of Ontario	Arthropoda	Insecta	Hymenoptera					18-Jul-2010	26 km SE Churchill, Twin Lakes fen	grasses and willows	58.633	-93.787
CCHAL	JBHCH955-10	10PROBE-29263	JX832837	576	0	2	1	Biodiversity Institute of Ontario	Arthropoda	Insecta	Hymenoptera					19-Jul-2010	12 km ESE Churchill, Launch Road	Launch road Fen	58.754	-93.998
CCHAL	JBHCH956-10	10PROBE-29264	JX829917	631	0	1	1	Biodiversity Institute of Ontario	Arthropoda	Insecta	Hymenoptera					19-Jul-2010	12 km ESE Churchill, Launch Road	Launch road Fen	58.754	-93.998
CCHAL	JBHCH957-10	10PROBE-29265	JX830801	634	0	1	1	Biodiversity Institute of Ontario	Arthropoda	Insecta	Hymenoptera					19-Jul-2010	12 km ESE Churchill, Launch Road	Launch road Fen	58.754	-93.998
CCHAL	JBHCH958-10	10PROBE-29266	JX832144	581	0	1	1	Biodiversity Institute of Ontario	Arthropoda	Insecta	Hymenoptera					19-Jul-2010	12 km ESE Churchill, Launch Road	Launch road Fen	58.754	-93.998
CCHAL	JBHCH959-10	10PROBE-29267	JX831138	624	0	1	1	Biodiversity Institute of Ontario	Arthropoda	Insecta	Hymenoptera					19-Jul-2010	12 km ESE Churchill, Launch Road	Launch road Fen	58.754	-93.998
CCHAL	JBHCH960-10	10PROBE-29268	JX832629	633	0	1	1	Biodiversity Institute of Ontario	Arthropoda	Insecta	Hymenoptera					19-Jul-2010	12 km ESE Churchill, Launch Road	Launch road Fen	58.754	-93.998
CCHAL	JBHCH961-10	10PROBE-29269	JX830532	631	0	2	1	Biodiversity Institute of Ontario	Arthropoda	Insecta	Hymenoptera					19-Jul-2010	12 km ESE Churchill, Launch Road	Launch road Fen	58.754	-93.998
CCHAL	JBHCH962-10	10PROBE-29270	JX831184	634	0	1	1	Biodiversity Institute of Ontario	Arthropoda	Insecta	Hymenoptera					19-Jul-2010	12 km ESE Churchill, Launch Road	Launch road Fen	58.754	-93.998
CCHAL	JBHCH963-10	10PROBE-29271	JX832607	632	0	1	1	Biodiversity Institute of Ontario	Arthropoda	Insecta	Hymenoptera					19-Jul-2010	12 km ESE Churchill, Launch Road	Launch road Fen	58.754	-93.998
CCHAL	JBHCH964-10	10PROBE-29272	JX830184	633	0	2	1	Biodiversity Institute of Ontario	Arthropoda	Insecta	Hymenoptera					19-Jul-2010	12 km ESE Churchill, Launch Road	Launch road Fen	58.754	-93.998
CCHAL	JBHCH965-10	10PROBE-29273	JX831128	632	0	2	1	Biodiversity Institute of Ontario	Arthropoda	Insecta	Hymenoptera					19-Jul-2010	12 km ESE Churchill, Launch Road	Launch road Fen	58.754	-93.998
CCHAL	JBHCH966-10	10PROBE-29274	JX833091	628	0	2	1	Biodiversity Institute of Ontario	Arthropoda	Insecta	Hymenoptera					19-Jul-2010	12 km ESE Churchill, Launch Road	Launch road Fen	58.754	-93.998
CCHAL	JBHCH967-10	10PROBE-29275	JX831854	636	0	2	1	Biodiversity Institute of Ontario	Arthropoda	Insecta	Hymenoptera					19-Jul-2010	12 km ESE Churchill, Launch Road	Launch road Fen	58.754	-93.998
CCHAL	JBHCH996-10	10PROBE-29304	JX832175	480	1	2	1	Biodiversity Institute of Ontario	Arthropoda	Insecta	Hymenoptera					25-Jul-2010	8 km E Churchill, Polar Bear Alley	1km down road, grasses and willows along road	58.761	-94.012
CCHAL	JBHCI027-10	10PROBE-29334	JN300072	632	0	2	1	Biodiversity Institute of Ontario	Arthropoda	Insecta	Hymenoptera					23-Jul-2010	11 km S Churchill, Goose Creek	First Bridge, grasses along creek	58.666	-94.16
CCHAL	JBHCI032-10	10PROBE-29339	JX831761	634	0	1	1	Biodiversity Institute of Ontario	Arthropoda	Insecta	Hymenoptera					19-Jul-2010	10 km SE Churchill, Farnworth Lake (Landing L.)	grasses and willows on bank and around cabin	58.705	-94.054
CCHAL	JBHCI100-10	10PROBE-29407	JX828772	633	1	1	1	Biodiversity Institute of Ontario	Arthropoda	Insecta	Hymenoptera					16-Jul-2010	10 km ESE Churchill, Launch Road near A-frame	Dome Ponds	58.756	-94.001
CCHAL	JBHCI233-11	BIOUG00726-A05	JN300261	619	0	2	1	Biodiversity Institute of Ontario	Arthropoda	Insecta	Hymenoptera					29-Jul-2010	23 km SE Churchill, Twin Lakes Road fen	fen grasses and willows, 5km down Twin lakes rd	58.672	-93.839
CCHAL	JBHCI234-11	BIOUG00726-A06	JX832860	532	0	1	1	Biodiversity Institute of Ontario	Arthropoda	Insecta	Hymenoptera					29-Jul-2010	23 km SE Churchill, Twin Lakes Road fen	fen grasses and willows, 5km down Twin lakes rd	58.672	-93.839
CCHAL	JBHCI250-11	BIOUG00726-B10	JX828857	574	0	2	1	Biodiversity Institute of Ontario	Arthropoda	Insecta	Hymenoptera					02-Aug-2010	23 km E Churchill, Ramsay Creek	creek bed grasses	58.73	-93.78
CCHAL	JBHCI251-11	BIOUG00726-B11	JX830987	563	0	1	1	Biodiversity Institute of Ontario	Arthropoda	Insecta	Hymenoptera					02-Aug-2010	23 km E Churchill, Ramsay Creek	creek bed grasses	58.73	-93.78
CCHAL	JBHCI252-11	BIOUG00726-B12	JX830934	554	0	1	1	Biodiversity Institute of Ontario	Arthropoda	Insecta	Hymenoptera					02-Aug-2010	23 km E Churchill, Ramsay Creek	creek bed grasses	58.73	-93.78
CCHAL	JBHCI253-11	BIOUG00726-C01	JX829308	578	0	2	1	Biodiversity Institute of Ontario	Arthropoda	Insecta	Hymenoptera					02-Aug-2010	23 km E Churchill, Ramsay Creek	creek bed grasses	58.73	-93.78
CCHAL	JBHCI308-11	BIOUG00726-G08	JX831074	620	0	1	1	Biodiversity Institute of Ontario	Arthropoda	Insecta	Hymenoptera					07-Aug-2010	26 km SE Churchill, Twin Lakes fen	fen	58.633	-93.787
CCHAL	JBHCI314-11	BIOUG00726-H02	JN300308	658	0	2	1	Biodiversity Institute of Ontario	Arthropoda	Insecta	Hymenoptera					08-Jul-2010	7 km SEE Churchill, Launch Road	Old Dump by Paul Ratson`s House	58.756	-94.03
CCHAL	JBHCI315-11	BIOUG00726-H03	JN300309	658	0	2	1	Biodiversity Institute of Ontario	Arthropoda	Insecta	Hymenoptera					08-Jul-2010	7 km SEE Churchill, Launch Road	Old Dump by Paul Ratson`s House	58.756	-94.03
CCHAL	JBHCI316-11	BIOUG00726-H04	JN300310	658	0	2	1	Biodiversity Institute of Ontario	Arthropoda	Insecta	Hymenoptera					08-Jul-2010	7 km SEE Churchill, Launch Road	Old Dump by Paul Ratson`s House	58.756	-94.03
CCHAL	JBHCI317-11	BIOUG00726-H05	JN300311	658	0	2	1	Biodiversity Institute of Ontario	Arthropoda	Insecta	Hymenoptera					08-Jul-2010	7 km SEE Churchill, Launch Road	Old Dump by Paul Ratson`s House	58.756	-94.03
CCHAL	JBHCI324-11	BIOUG00732-A01	JX829361	597	0	2	1	Biodiversity Institute of Ontario	Arthropoda	Insecta	Hymenoptera					10-Jul-2010	10 km SE Churchill, Farnworth Lake (Landing L.)	grasses near abandoned cabin	58.705	-94.054
CCHAL	JBHCI325-11	BIOUG00732-A02	JX830884	590	0	2	1	Biodiversity Institute of Ontario	Arthropoda	Insecta	Hymenoptera					10-Jul-2010	10 km SE Churchill, Farnworth Lake (Landing L.)	grasses near abandoned cabin	58.705	-94.054
CCHAL	JBHCI331-11	BIOUG00732-A08	JX833552	569	0	2	1	Biodiversity Institute of Ontario	Arthropoda	Insecta	Hymenoptera					14-Jul-2010	10 km ESE Churchill, Launch Road near A-frame	Launch road Fen	58.754	-93.998
CCHAL	JBHCI332-11	BIOUG00732-A09	JX831694	593	0	2	1	Biodiversity Institute of Ontario	Arthropoda	Insecta	Hymenoptera					14-Jul-2010	10 km ESE Churchill, Launch Road near A-frame	Launch road Fen	58.754	-93.998
CCHAL	JBHCI333-11	BIOUG00732-A10	JX830367	600	0	1	1	Biodiversity Institute of Ontario	Arthropoda	Insecta	Hymenoptera					14-Jul-2010	10 km ESE Churchill, Launch Road near A-frame	Launch road Fen	58.754	-93.998
CCHAL	JBHCI334-11	BIOUG00732-A11	JX833130	598	0	2	1	Biodiversity Institute of Ontario	Arthropoda	Insecta	Hymenoptera					14-Jul-2010	10 km ESE Churchill, Launch Road near A-frame	Launch road Fen	58.754	-93.998
CCHAL	JBHCI335-11	BIOUG00732-A12	JN300321	628	0	2	1	Biodiversity Institute of Ontario	Arthropoda	Insecta	Hymenoptera					14-Jul-2010	10 km ESE Churchill, Launch Road near A-frame	Launch road Fen	58.754	-93.998
CCHAL	JBHCI336-11	BIOUG00732-B01	JN300322	658	0	2	1	Biodiversity Institute of Ontario	Arthropoda	Insecta	Hymenoptera					30-Jul-2010	7 km SEE Churchill, Launch Road	Old Dump by Paul Ratson`s House	58.756	-94.03
CCHAL	JBHCI339-11	BIOUG00732-B04	JX829716	596	0	1	1	Biodiversity Institute of Ontario	Arthropoda	Insecta	Hymenoptera					30-Jul-2010	7 km SEE Churchill, Launch Road	Old Dump by Paul Ratson`s House	58.756	-94.03
CCHAL	JBHCI340-11	BIOUG00732-B05	JX829813	632	0	1	1	Biodiversity Institute of Ontario	Arthropoda	Insecta	Hymenoptera					03-Aug-2010	23 km E Churchill, Ramsay Creek	creek bed grasses	58.73	-93.78
CCHAL	JBHCI343-11	BIOUG00732-B08	JX833330	589	0	1	1	Biodiversity Institute of Ontario	Arthropoda	Insecta	Hymenoptera					03-Aug-2010	23 km E Churchill, Ramsay Creek	creek bed grasses	58.73	-93.78
CCHAL	JBHCI344-11	BIOUG00732-B09	JX832547	589	0	1	1	Biodiversity Institute of Ontario	Arthropoda	Insecta	Hymenoptera					03-Aug-2010	23 km E Churchill, Ramsay Creek	creek bed grasses	58.73	-93.78
CCHAL	JBHCI352-11	BIOUG00732-C05	JX829576	574	0	2	1	Biodiversity Institute of Ontario	Arthropoda	Insecta	Hymenoptera					03-Aug-2010	23 km E Churchill, Ramsay Creek	creek bed grasses	58.73	-93.78
CCHAL	JBHCI394-11	BIOUG00732-F11	JN300347	607	0	2	1	Biodiversity Institute of Ontario	Arthropoda	Insecta	Hymenoptera					01-Jul-2010	26 km SE Churchill, Twin Lakes fen	lower fen	58.633	-93.787
CCHAL	JBHCI400-11	BIOUG00732-G05	JX832620	596	0	2	1	Biodiversity Institute of Ontario	Arthropoda	Insecta	Hymenoptera					26-Jul-2010	12 km ESE Churchill, Launch Road	Launch road Fen	58.754	-93.998
CCHAL	JBHCI401-11	BIOUG00732-G06	JX829991	594	0	1	1	Biodiversity Institute of Ontario	Arthropoda	Insecta	Hymenoptera					26-Jul-2010	12 km ESE Churchill, Launch Road	Launch road Fen	58.754	-93.998
CCHAL	JBHCI402-11	BIOUG00732-G07	JX831275	599	0	2	1	Biodiversity Institute of Ontario	Arthropoda	Insecta	Hymenoptera					26-Jul-2010	12 km ESE Churchill, Launch Road	Launch road Fen	58.754	-93.998
CCHAL	JBHCI403-11	BIOUG00732-G08	JX832750	597	0	2	1	Biodiversity Institute of Ontario	Arthropoda	Insecta	Hymenoptera					26-Jul-2010	12 km ESE Churchill, Launch Road	Launch road Fen	58.754	-93.998
CCHAL	JBHCI404-11	BIOUG00732-G09	JN300353	630	0	2	1	Biodiversity Institute of Ontario	Arthropoda	Insecta	Hymenoptera					26-Jul-2010	12 km ESE Churchill, Launch Road	Launch road Fen	58.754	-93.998
CCHAL	JBHCI405-11	BIOUG00732-G10	JX830036	585	0	1	1	Biodiversity Institute of Ontario	Arthropoda	Insecta	Hymenoptera					26-Jul-2010	12 km ESE Churchill, Launch Road	Launch road Fen	58.754	-93.998
CCHAL	JBHCI406-11	BIOUG00732-G11	JX829664	574	0	2	1	Biodiversity Institute of Ontario	Arthropoda	Insecta	Hymenoptera					26-Jul-2010	12 km ESE Churchill, Launch Road	Launch road Fen	58.754	-93.998
CCHAL	JBHCI407-11	BIOUG00732-G12	JX828780	596	0	2	1	Biodiversity Institute of Ontario	Arthropoda	Insecta	Hymenoptera					26-Jul-2010	12 km ESE Churchill, Launch Road	Launch road Fen	58.754	-93.998
CCHAL	JBHCI408-11	BIOUG00732-H01	JX829325	478	0	1	1	Biodiversity Institute of Ontario	Arthropoda	Insecta	Hymenoptera					26-Jul-2010	12 km ESE Churchill, Launch Road	Launch road Fen	58.754	-93.998
CCHAL	JBHCI563-11	BIOUG00740-E02	JX831722	422	0	1	1	Biodiversity Institute of Ontario	Arthropoda	Insecta	Hymenoptera					31-Jul-2010	10 km ESE Churchill, Launch Road near A-frame	Launch road Fen	58.754	-93.998
CCHAL	JBHCI564-11	BIOUG00740-E03	JX829721	479	0	1	1	Biodiversity Institute of Ontario	Arthropoda	Insecta	Hymenoptera					31-Jul-2010	10 km ESE Churchill, Launch Road near A-frame	Launch road Fen	58.754	-93.998
CCHAL	JBHCI565-11	BIOUG00740-E04	JX829838	434	0	2	1	Biodiversity Institute of Ontario	Arthropoda	Insecta	Hymenoptera					31-Jul-2010	10 km ESE Churchill, Launch Road near A-frame	Launch road Fen	58.754	-93.998
CCHAL	JBHCI567-11	BIOUG00740-E06	JX829569	447	0	1	1	Biodiversity Institute of Ontario	Arthropoda	Insecta	Hymenoptera					31-Jul-2010	10 km ESE Churchill, Launch Road near A-frame	Launch road Fen	58.754	-93.998
CCHAL	JBHCI576-11	BIOUG00740-F03	JX832122	475	0	2	1	Biodiversity Institute of Ontario	Arthropoda	Insecta	Hymenoptera					09-Aug-2010	4 km SE Churchill, Dene Village	Grasses near monument	58.734	-94.112
CCHAL	JBHCI577-11	BIOUG00740-F04	JX830453	454	0	1	1	Biodiversity Institute of Ontario	Arthropoda	Insecta	Hymenoptera					09-Aug-2010	4 km SE Churchill, Dene Village	Grasses near monument	58.734	-94.112
CCHAL	JBHCI611-11	BIOUG00761-A03	JX828647	468	0	2	1	Biodiversity Institute of Ontario	Arthropoda	Insecta	Hymenoptera					31-Jul-2010	10 km ESE Churchill, Launch Road near A-frame	Launch road Fen	58.754	-93.998
CCHAL	JBHCI612-11	BIOUG00761-A04	JX831596	481	0	2	1	Biodiversity Institute of Ontario	Arthropoda	Insecta	Hymenoptera					31-Jul-2010	10 km ESE Churchill, Launch Road near A-frame	Launch road Fen	58.754	-93.998
CCHAL	JBHCI614-11	BIOUG00761-A06	JX829648	464	0	2	1	Biodiversity Institute of Ontario	Arthropoda	Insecta	Hymenoptera					31-Jul-2010	10 km ESE Churchill, Launch Road near A-frame	Launch road Fen	58.754	-93.998
CCHAL	JBHCI616-11	BIOUG00761-A08	JX829464	483	0	1	1	Biodiversity Institute of Ontario	Arthropoda	Insecta	Hymenoptera					31-Jul-2010	10 km ESE Churchill, Launch Road near A-frame	Launch road Fen	58.754	-93.998
CCHAL	JBHCI625-11	BIOUG00761-B05	JN300495	658	0	2	1	Biodiversity Institute of Ontario	Arthropoda	Insecta	Hymenoptera					09-Aug-2010	4 km SE Churchill, Dene Village	Grasses near monument	58.734	-94.112
CCHAL	JBHCI626-11	BIOUG00761-B06	JX828670	476	0	2	1	Biodiversity Institute of Ontario	Arthropoda	Insecta	Hymenoptera					09-Aug-2010	4 km SE Churchill, Dene Village	Grasses near monument	58.734	-94.112
CCHAL	JBHCI650-11	BIOUG00761-D06	JX831938	625	0	1	1	Biodiversity Institute of Ontario	Arthropoda	Insecta	Hymenoptera					09-Jul-2010	26 km SE Churchill, Twin Lakes, East Lake	opposite shore of lake	58.635	-93.8
[truncated: 6,142 more rows]

## Sheet: Sheet 2 - 2010 Subcollection
BOLD Project Code	Process ID	Sample ID	GenBank Accession	COI-5P Seq. Length	Ambiguities	COI-5P Trace Count	Image Count	Institution Storing	Phylum	Class	Order	Family	Subfamily	Genus	Species	Date Collected	Sector	Exact Site	Lat	Lon	Elev
[truncated: 2,112 more rows]

[truncated: 5 more sheets: Sheet 3 - Primers, Sheet 4 - jMOTU output, Sheet 6 - Parasitoids and hosts, Sheet 7 - Sites-similarities, Sheet 8 - Sites-descriptions]
